# Supplementary material for: Proteomic Landscape of Colorectal Cancer Derived Liver Metastasis Reveals Three Distinct Phenotypes With Specific Signaling and Enhanced Survival
Source: Mol Cell Proteomics. 2025 Jul 4;24(8):101026. doi: 10.1016/j.mcpro.2025.101026 (PMC12335997; doi:10.1016/j.mcpro.2025.101026)
Supplement: Supplementary Data 4 [file mmc4.xlsx]

## Sheet: Info
Supplementary Tables
Supplementary Table 1: CRC-LM Sample Overview						Sample IDs with Annotation to Batch, CRC-LM Group and clinical parameters
Supplementary Table 2: UKSH Raw Data						Not-transformed, not-normalized raw abundance values from UKSH sample LC-MS/MS including organism, # unique peptides, # peptides, sequence coverage, # PSMs for each identified protein
Supplementary Table 3: UKE Raw Data						Not-transformed, not-normalized raw abundance values from UKE sample LC-MS/MS including organism, # unique peptides, # peptides, sequence coverage, # PSMs for each identified protein
Supplementary Table 4: Sydney Raw Data						Not-transformed, not-normalized raw abundance values from Sydney sample LC-MS/MS including organism, # unique peptides, # peptides for each identified protein
Supplementary Table 5: Total Cohort Abundances						log2-transformed, column-median normalized protein abundances after batch-effect reduction for all samples of all cohort, including the annotation of samples to the CRC-LM subgroup
Supplementary Table 6: Number Identified Proteins Cohorts						Overview of identified proteins by mass spectrometry-based proteomics of individual cohorts
Supplementary Table 7: GSEA Terms in each Group						All GSEA Terms with their annotated Number of Genes, ES, NES and FDR value for each comparsion
Supplementary Table 8: IPA Terms enriched in each Group						All IPA Terms enriched or decreased in each Group with a z-score and all Proteins of the depicted enriched Pathway
Supplementary Table 9: Glycoproteins quantified in CRLM-CA						All Glycoproteins quantified in CRLM-CA and present the N-Glycosite-Atlas for Human Liver Tissue

## Sheet: 1 Sample Overview
Sample	Batch	Group	Run Order	Occurrence Time	Patient_Nr	xth CRC-LM in Patient	Sex	KRAS Mutation	MMR	Total Number of CRC-LM per Patient	Pre-OP treatment	Age at Diagnosis CRC-LM	Recurrence	survival status	survival time (Years)
S28	Sydney	CRLM-SD	Syd_02	meta	Syd_patient3	1	Male	NA	not performed	2	FOLF	70-79J	1st_rec	alive	10.7
S27	Sydney	CRLM-SD	Syd_04	meta	Syd_patient2	1	Male	NA	not performed	1	FOLFOX	70-79J	1st_rec	dead	2.3
S37	Sydney	CRLM-SD	Syd_05	meta	Syd_patient5	2	Male	NA	not performed	2	XELOX+XELIRI	50-59J	2nd_rec	alive	8.4
S34	Sydney	CRLM-SD	Syd_06	meta	Syd_patient7	1	Male	Wild Type	not performed	2	no	50-59J	1st_rec	alive	5.8
S26	Sydney	CRLM-SD	Syd_07	meta	Syd_patient1	3	Male	NA	not performed	3	no	50-59J	3rd_rec	dead	3.3
S25	Sydney	CRLM-SD	Syd_08	meta	Syd_patient1	2	Male	NA	not performed	3	no	50-59J	2nd_rec	dead	3.3
S29	Sydney	CRLM-SD	Syd_11	meta	Syd_patient3	2	Male	NA	not performed	2	no	70-79J	2nd_rec	alive	10.7
S31	Sydney	CRLM-SD	Syd_12	meta	Syd_patient4	2	Female	Wild Type	not performed	2	no	50-59J	2nd_rec	dead	4.9
S33	Sydney	CRLM-SD	Syd_14	meta	Syd_patient6	1	Female	Wild Type	proficient	2	FOLFOX+Avastin	50-59J	1st_rec	alive	6.7
S35	Sydney	CRLM-SD	Syd_15	meta	Syd_patient6	2	Female	Wild Type	proficient	2	FOLFOX+Xeloda+FOLFIRI	50-59J	2nd_rec	alive	6.7
S30	Sydney	CRLM-SD	Syd_16	meta	Syd_patient4	1	Female	Wild Type	not performed	2	5FU	50-59J	1st_rec	dead	4.9
S36	Sydney	CRLM-SD	Syd_17	meta	Syd_patient8	1	Female	Mutated	not performed	2	Xeloda	80_and_older	1st_rec	dead	2.6
S58	Sydney	CRLM-SD	Syd_18	syn	Syd_patient52	1	Male	NA	not performed	syn	no	60-69J	1st_rec	dead	2.7
S43	Sydney	CRLM-SD	Syd_20	syn	Syd_patient36	1	Male	Not Performed	proficient	syn	FOLFIRI	50-59J	1st_rec	dead	2.9
S52	Sydney	CRLM-SD	Syd_26	syn	Syd_patient45	1	Male	NA	not performed	syn	Xeloda/5FU/Camposar	80_and_older	1st_rec	dead	0.5
S03	Sydney	CRLM-SD	Syd_28	syn	Syd_patient12	1	Female	NA	not performed	syn	no	60-69J	1st_non_rec	alive	9.7
S04	Sydney	CRLM-SD	Syd_29	syn	Syd_patient13	1	Male	NA	not performed	syn	FOLFOX	70-79J	1st_rec	dead	1.4
S54	Sydney	CRLM-SD	Syd_33	syn	Syd_patient47	1	Male	NA	not performed	syn	5FU	70-79J	1st_rec	dead	0.8
S57	Sydney	CRLM-SD	Syd_35	syn	Syd_patient51	1	Female	NA	not performed	syn	Xeloda+Folfox	70-79J	1st_rec	dead	2.2
S21	Sydney	CRLM-SD	Syd_36	syn	Syd_patient31	1	Female	Wild Type	proficient	syn	FOLFOX+Avastin	50-59J	1st_rec	dead	3.5
S56	Sydney	CRLM-SD	Syd_39	syn	Syd_patient49	1	Female	Mutated	proficient	syn	FOLFOX	60-69J	1st_rec	dead	2.1
S59	Sydney	CRLM-SD	Syd_40	meta	Syd_patient53	1	Male	NA	not performed	1	5FU+Folinic acid	50-59J	1st_non_rec	alive	11.2
S16	Sydney	CRLM-SD	Syd_43	meta	Syd_patient26	1	Female	NA	not performed	1	no	70-79J	1st_non_rec	alive	10.8
S10	Sydney	CRLM-SD	Syd_44	meta	Syd_patient20	1	Female	NA	not performed	1	FOLFOX	60-69J	1st_rec	dead	1.5
S18	Sydney	CRLM-SD	Syd_45	meta	Syd_patient28	1	Female	NA	not performed	1	no	60-69J	1st_non_rec	alive	9.4
S09	Sydney	CRLM-SD	Syd_46	meta	Syd_patient19	1	Female	NA	not performed	1	FOLFOX	50-59J	1st_non_rec	alive	9
S55	Sydney	CRLM-SD	Syd_49	meta	Syd_patient48	1	Male	NA	not performed	1	5FU	60-69J	1st_non_rec	alive	7.7
S19	Sydney	CRLM-SD	Syd_51	meta	Syd_patient29	1	Male	Mutated	not performed	1	Xeloda	60-69J	1st_non_rec	alive	6.8
S41	Sydney	CRLM-SD	Syd_52	meta	Syd_patient34	1	Male	NA	not performed	1	no	80_and_older	1st_rec	dead	3.1
S11	Sydney	CRLM-SD	Syd_54	meta	Syd_patient21	1	Male	Mutated	not performed	1	Xeloda	80_and_older	1st_rec	alive	3.7
S17	Sydney	CRLM-SD	Syd_56	meta	Syd_patient4	2	Female	Wild Type	not performed	2	no	50-59J	2nd_non_rec	dead	4.9
S44	Sydney	CRLM-SD	Syd_57	meta	Syd_patient37	1	Male	NA	not performed	1	no	80_and_older	1st_rec	dead	1.3
S14	Sydney	CRLM-SD	Syd_58	meta	Syd_patient24	1	Male	NA	not performed	1	FOLFOX	60-69J	1st_rec	dead	0.7
S01	Sydney	CRLM-SD	Syd_59	meta	Syd_patient10	1	Male	NA	not performed	1	no	60-69J	1st_rec	alive	7.2
S07	Sydney	CRLM-SD	Syd_60	meta	Syd_patient17	1	Female	Wild Type	proficient	1	no	60-69J	1st_non_rec	alive	4.9
M07	UKE	CRLM-SD	UKE_02	meta	Ind_patient2	3	Male	NA	NA	3	FOLFOX	70-79J	3rd_rec	NaN	NaN
M11	UKE	CRLM-SD	UKE_03	meta	Ind_patient3	3	Male	NA	NA	1	no	50-59J	1st_rec	alive	15.8
M36	UKE	CRLM-SD	UKE_04	meta	Ind_patient13	2	Male	NA	NA	1	no	60-69J	1st_rec	NaN	NaN
M19	UKE	CRLM-SD	UKE_05	meta	Ind_patient6	2	Male	NA	NA	2	no	50-59J	2nd_rec	NaN	NaN
M05	UKE	CRLM-SD	UKE_06	meta	Ind_patient2	3	Male	NA	NA	1	FOLFOX	60-69J	1st_rec	NaN	NaN
M42	UKE	CRLM-SD	UKE_07	meta	Ind_patient16	2	Female	NA	NA	1	FOLFIRI+FOLFOX	50-59J	1st_rec	NaN	NaN
M25	UKE	CRLM-SD	UKE_08	meta	Ind_patient9	2	Female	NA	NA	2	no	60-69J	2nd_rec	dead	2
M34	UKE	CRLM-SD	UKE_10	meta	Ind_patient12	2	Male	NA	NA	1	FOLFIRI	70-79J	1st_rec	NaN	NaN
M03	UKE	CRLM-SD	UKE_13	meta	Ind_patient1	4	Male	NA	NA	3	no	60-69J	3rd_rec	dead	1.3
M14	UKE	CRLM-SD	UKE_14	meta	Ind_patient4	3	Male	NA	NA	2	FOLFOX	60-69J	2nd_rec	dead	1.1
M37	UKE	CRLM-SD	UKE_15	meta	Ind_patient13	2	Male	NA	NA	2	no	60-69J	2nd_rec	NaN	NaN
M41	UKE	CRLM-SD	UKE_17	meta	Ind_patient15	2	Male	NA	NA	2	FOLFIRI	60-69J	2nd_rec	NaN	NaN
M27	UKE	CRLM-SD	UKE_19	syn	Ind_patient10	2	Male	NA	proficient	syn	FOLFOXIRI	under 50J	1st_rec	NaN	NaN
M32	UKE	CRLM-SD	UKE_20	meta	Ind_patient11	2	Male	NA	NA	1	no	70-79J	1st_rec	alive	14.5
M13	UKE	CRLM-SD	UKE_22	meta	Ind_patient4	3	Male	NA	NA	1	FOLFOX	60-69J	1st_rec	dead	3.2
M26	UKE	CRLM-SD	UKE_25	syn	Ind_patient10	2	Male	NA	proficient	syn	FOLFOXIRI	under 50J	1st_rec	dead	2.8
M18	UKE	CRLM-SD	UKE_26	syn	Ind_patient6	2	Male	NA	NA	syn	no	50-59J	1st_rec	NaN	NaN
M15	UKE	CRLM-SD	UKE_27	meta	Ind_patient5	3	Male	NA	NA	3	no	60-69J	3rd_rec	dead	2.4
M49	UKE	CRLM-SD	UKE_28	meta	Ind_patient17	2	Male	NA	NA	2	FOLFOX	60-69J	2nd_rec	NaN	NaN
M31	UKE	CRLM-SD	UKE_29	meta	Ind_patient10	2	Male	NA	NA	2	FOLFOXIRI	under 50J	2nd_rec	NaN	NaN
M43	UKE	CRLM-SD	UKE_30	meta	Ind_patient16	2	Female	NA	NA	1	FOLFIRI+FOLFOX	50-59J	1st_rec	NaN	NaN
M20	UKE	CRLM-SD	UKE_32	meta	Ind_patient7	2	Male	NA	NA	1	no	60-69J	1st_rec	NaN	NaN
M17	UKE	CRLM-SD	UKE_34	meta	Ind_patient5	3	Male	NA	NA	2	no	60-69J	2nd_rec	dead	5.7
M10	UKE	CRLM-SD	UKE_35	meta	Ind_patient3	3	Male	NA	NA	2	no	50-59J	2nd_rec	alive	9.8
M21	UKE	CRLM-SD	UKE_36	meta	Ind_patient7	2	Male	NA	NA	2	no	70-79J	2nd_rec	NaN	NaN
M28	UKE	CRLM-SD	UKE_38	syn	Ind_patient10	2	Male	NA	proficient	syn	FOLFOXIRI	under 50J	1st_rec	NaN	NaN
M45	UKE	CRLM-SD	UKE_39	meta	Ind_patient17	2	Male	NA	NA	1	FOLFOX	60-69J	1st_rec	NaN	NaN
M08	UKE	CRLM-SD	UKE_41	meta	Ind_patient3	3	Male	NA	NA	3	no	60-69J	3rd_rec	alive	5
M22	UKE	CRLM-SD	UKE_42	syn	Ind_patient8	2	Female	NA	NA	syn	no	50-59J	1st_rec	alive	15.5
M40	UKE	CRLM-SD	UKE_43	meta	Ind_patient15	2	Male	NA	NA	1	FOLFIRI	60-69J	1st_rec	NaN	NaN
M51	UKE	CRLM-SD	UKE_44	meta	Ind_patient18	2	Male	NA	NA	1	F	60-69J	1st_rec	NaN	NaN
M33	UKE	CRLM-SD	UKE_46	meta	Ind_patient11	2	Male	NA	NA	2	no	70-79J	2nd_rec	alive	13.3
M39	UKE	CRLM-SD	UKE_49	meta	Ind_patient14	2	Female	NA	NA	2	FIRI+OX/Capecitabine	50-59J	2nd_rec	alive	13.6
MET46	UKSH	CRLM-SD	UKSH_02	meta	UKSH_patient23	NA	Female	NA	NA	NA	NA	NA	NA	NaN	NaN
MET01	UKSH	CRLM-SD	UKSH_03	meta	UKSH_patient1	NA	Male	NA	NA	NA	NA	NA	NA	NaN	NaN
MEt66	UKSH	CRLM-SD	UKSH_04	meta	UKSH_patient38	NA	Male	NA	NA	NA	no	NA	NA	NaN	NaN
MET34	UKSH	CRLM-SD	UKSH_05	meta	UKSH_patient16	NA	Male	NA	NA	NA	NA	NA	NA	NaN	NaN
MET18	UKSH	CRLM-SD	UKSH_06	meta	UKSH_patient6	NA	Male	NA	NA	NA	NA	NA	NA	NaN	NaN
MET58	UKSH	CRLM-SD	UKSH_07	meta	UKSH_patient33	NA	Male	Wild Type	NA	NA	FOLFOX+Panitumumab	60-69J	NA	NaN	NaN
MET27	UKSH	CRLM-SD	UKSH_09	meta	UKSH_patient11	NA	Male	NA	NA	NA	NA	NA	NA	NaN	NaN
MET41	UKSH	CRLM-SD	UKSH_11	meta	UKSH_patient20	NA	Male	NA	NA	NA	NA	NA	NA	NaN	NaN
MET02	UKSH	CRLM-SD	UKSH_12	meta	UKSH_patient8	NA	Male	NA	NA	NA	NA	NA	NA	NaN	NaN
MET28	UKSH	CRLM-SD	UKSH_16	meta	UKSH_patient12	NA	Male	NA	NA	NA	NA	NA	NA	NaN	NaN
MET09	UKSH	CRLM-SD	UKSH_17	meta	UKSH_patient42	NA	Male	NA	NA	NA	NA	NA	NA	NaN	NaN
MET68	UKSH	CRLM-SD	UKSH_18	syn	UKSH_patient40	NA	Male	NA	NA	NA	FOLFOXIRI+Bevacizumab+Avastin	NA	NA	NaN	NaN
MET48	UKSH	CRLM-SD	UKSH_19	meta	UKSH_patient25	NA	Male	NA	NA	NA	5FU+Ox	NA	NA	NaN	NaN
MET15	UKSH	CRLM-SD	UKSH_20	meta	UKSH_patient4	NA	Male	NA	NA	NA	NA	NA	NA	NaN	NaN
MET51	UKSH	CRLM-SD	UKSH_22	meta	UKSH_patient28	NA	Male	NA	NA	NA	5FU	NA	NA	NaN	NaN
MET17	UKSH	CRLM-SD	UKSH_23	meta	UKSH_patient5	NA	Male	NA	NA	NA	NA	NA	NA	NaN	NaN
MET49	UKSH	CRLM-SD	UKSH_24	meta	UKSH_patient26	NA	Female	NA	NA	NA	no	60-69J	NA	NaN	NaN
MET54	UKSH	CRLM-SD	UKSH_26	meta	UKSH_patient31	NA	Male	NA	NA	NA	no	NA	NA	NaN	NaN
MET21	UKSH	CRLM-SD	UKSH_27	meta	UKSH_patient9	NA	Male	NA	NA	NA	NA	NA	NA	NaN	NaN
MET47	UKSH	CRLM-SD	UKSH_28	meta	UKSH_patient24	NA	Male	NA	NA	NA	NA	NA	NA	NaN	NaN
MET33	UKSH	CRLM-SD	UKSH_33	meta	UKSH_patient15	NA	Male	NA	NA	NA	NA	NA	NA	NaN	NaN
MET38	UKSH	CRLM-SD	UKSH_36	meta	UKSH_patient18	NA	Male	NA	NA	NA	NA	NA	NA	NaN	NaN
MET52	UKSH	CRLM-SD	UKSH_37	meta	UKSH_patient29	NA	Male	Mutated	NA	NA	FOLFIRI+Bevacizumab	NA	NA	NaN	NaN
MET39	UKSH	CRLM-SD	UKSH_39	meta	UKSH_patient19	NA	Female	NA	NA	NA	NA	NA	NA	NaN	NaN
MET42	UKSH	CRLM-SD	UKSH_40	meta	UKSH_patient21	NA	Male	NA	NA	NA	NA	NA	NA	NaN	NaN
MET61	UKSH	CRLM-SD	UKSH_41	syn	UKSH_patient36	1	Male	NA	NA	2	FOLFIRI+Cetuximab	80_and_older	1st_rec	NaN	NaN
S39	Sydney	CRLM-CA	Syd_13	meta	Syd_patient9	1	Male	Mutated	proficient	2	XELOX	60-69J	1st_rec	dead	1.8
S42	Sydney	CRLM-CA	Syd_19	syn	Syd_patient35	1	Female	Not Performed	proficient	syn	FOLFOX+Avastin	under 50J	1st_non_rec	alive	7.9
S51	Sydney	CRLM-CA	Syd_21	syn	Syd_patient44	1	Female	NA	not performed	syn	no	50-59J	1st_non_rec	alive	9.9
S05	Sydney	CRLM-CA	Syd_22	syn	Syd_patient14	1	Female	Not Performed	proficient	syn	XELOX	50-59J	1st_non_rec	alive	11.6
S46	Sydney	CRLM-CA	Syd_23	syn	Syd_patient39	1	Male	Not Performed	proficient	syn	FOLFOX	under 50J	1st_non_rec	alive	10.5
S53	Sydney	CRLM-CA	Syd_27	syn	Syd_patient46	1	Male	Wild Type	not performed	syn	FOLFOX+Avastin	50-59J	1st_rec	dead	2.2
S60	Sydney	CRLM-CA	Syd_30	syn	Syd_patient54	1	Male	NA	not performed	syn	no	70-79J	1st_rec	alive	9.2
S23	Sydney	CRLM-CA	Syd_37	syn	Syd_patient33	1	Female	Not Performed	proficient	syn	FOLFOX+Avastin	50-59J	1st_rec	dead	1.9
S13	Sydney	CRLM-CA	Syd_38	syn	Syd_patient23	1	Female	Not Performed	proficient	syn	FOLFOX	70-79J	1st_rec	alive	1.9
S15	Sydney	CRLM-CA	Syd_41	meta	Syd_patient25	1	Male	Not Performed	proficient	1	no	70-79J	1st_non_rec	alive	11.7
S47	Sydney	CRLM-CA	Syd_47	meta	Syd_patient40	1	Male	Wild Type	proficient	1	FOLFOX	50-59J	1st_non_rec	alive	6.2
S22	Sydney	CRLM-CA	Syd_50	meta	Syd_patient32	1	Male	Mutated	proficient	1	Xeloda	70-79J	1st_non_rec	alive	8.6
S08	Sydney	CRLM-CA	Syd_55	syn	Syd_patient18	1	Male	Not Performed	proficient	syn	FOLFOX+Cetuximab	60-69J	1st_rec	alive	0.6
M01	UKE	CRLM-CA	UKE_09	syn	Ind_patient1	4	Male	NA	NA	syn	no	50-59J	1st_rec	dead	3.8
M47	UKE	CRLM-CA	UKE_11	meta	Ind_patient17	2	Male	NA	NA	1	FOLFOX	60-69J	1st_rec	NaN	NaN
M38	UKE	CRLM-CA	UKE_12	meta	Ind_patient14	2	Female	NA	NA	1	FIRI+OX/Capecitabine	50-59J	1st_rec	alive	15.5
M16	UKE	CRLM-CA	UKE_16	meta	Ind_patient5	3	Male	NA	NA	1	no	60-69J	1st_rec	dead	5.9
M50	UKE	CRLM-CA	UKE_31	meta	Ind_patient18	2	Male	NA	NA	1	F	60-69J	1st_rec	NaN	NaN
M46	UKE	CRLM-CA	UKE_40	meta	Ind_patient17	2	Male	NA	NA	1	FOLFOX	60-69J	1st_rec	NaN	NaN
M23	UKE	CRLM-CA	UKE_45	meta	Ind_patient8	2	Female	NA	NA	2	no	50-59J	2nd_rec	alive	14.6
M44	UKE	CRLM-CA	UKE_47	meta	Ind_patient17	2	Male	NA	NA	1	FOLFOX	60-69J	1st_rec	alive	7.7
M35	UKE	CRLM-CA	UKE_48	meta	Ind_patient12	2	Male	NA	NA	2	FOLFIRI	70-79J	2nd_rec	NaN	NaN
M48	UKE	CRLM-CA	UKE_50	meta	Ind_patient17	2	Male	NA	NA	2	FOLFOX	60-69J	2nd_rec	alive	6.7
MET10	UKSH	CRLM-CA	UKSH_10	meta	UKSH_patient2	NA	Male	NA	NA	NA	NA	NA	NA	NaN	NaN
MET19	UKSH	CRLM-CA	UKSH_13	meta	UKSH_patient7	NA	Male	NA	NA	NA	NA	NA	NA	NaN	NaN
MET53	UKSH	CRLM-CA	UKSH_15	meta	UKSH_patient30	NA	Male	NA	NA	NA	NA	NA	NA	NaN	NaN
MET29	UKSH	CRLM-CA	UKSH_25	meta	UKSH_patient13	NA	Male	NA	NA	NA	NA	NA	NA	NaN	NaN
MET25	UKSH	CRLM-CA	UKSH_29	meta	UKSH_patient10	NA	Male	NA	NA	NA	NA	NA	NA	NaN	NaN
MET57	UKSH	CRLM-CA	UKSH_30	syn	UKSH_patient32	NA	Female	Mutated	NA	NA	5FU	under 50J	NA	NaN	NaN
MET31	UKSH	CRLM-CA	UKSH_31	meta	UKSH_patient14	NA	Male	NA	NA	NA	NA	NA	NA	NaN	NaN
MET67	UKSH	CRLM-CA	UKSH_42	syn	UKSH_patient39	NA	Male	Wild Type	NA	NA	no	NA	NA	NaN	NaN
S38	Sydney	CRLM-OM	Syd_01	meta	Syd_patient8	2	Female	Wild Type	not performed	2	Xeloda+Avastin	80_and_older	2nd_rec	dead	2.6
S32	Sydney	CRLM-OM	Syd_03	meta	Syd_patient5	1	Male	NA	not performed	2	5FU+XELOX	50-59J	1st_rec	alive	8.4
S40	Sydney	CRLM-OM	Syd_09	meta	Syd_patient9	2	Male	Mutated	proficient	2	XELOX	60-69J	2nd_rec	dead	1.8
S24	Sydney	CRLM-OM	Syd_10	meta	Syd_patient1	1	Male	NA	not performed	3	no	50-59J	1st_rec	dead	3.3
S49	Sydney	CRLM-OM	Syd_24	syn	Syd_patient42	1	Female	Not Performed	proficient	syn	FOLFOX+Avastin	60-69J	1st_rec	dead	2
S48	Sydney	CRLM-OM	Syd_25	syn	Syd_patient41	1	Male	NA	not performed	syn	no	60-69J	1st_non_rec	alive	8.4
S50	Sydney	CRLM-OM	Syd_31	syn	Syd_patient43	1	Female	Not Performed	proficient	syn	FOLFOX	under 50J	1st_non_rec	alive	9.5
S45	Sydney	CRLM-OM	Syd_32	syn	Syd_patient38	1	Male	NA	not performed	syn	FOLFOX	60-69J	1st_non_rec	alive	11.3
S02	Sydney	CRLM-OM	Syd_34	syn	Syd_patient11	1	Male	Wild Type	proficient	syn	FOLFOX+Avastin	70-79J	1st_rec	dead	2.4
S06	Sydney	CRLM-OM	Syd_42	meta	Syd_patient15	1	Female	NA	not performed	1	FOLFOX	50-59J	1st_non_rec	alive	11.5
S20	Sydney	CRLM-OM	Syd_48	meta	Syd_patient30	1	Male	Wild Type	proficient	1	FOLFOX+Avastin	60-69J	1st_rec	alive	1.1
S12	Sydney	CRLM-OM	Syd_53	meta	Syd_patient22	1	Female	NA	not performed	1	FOLFOX	60-69J	1st_non_rec	alive	5.7
M04	UKE	CRLM-OM	UKE_01	meta	Ind_patient1	4	Male	NA	NA	4	no	60-69J	4th_rec	dead	0.8
M12	UKE	CRLM-OM	UKE_18	meta	Ind_patient4	3	Male	NA	NA	3	FOLFOX	60-69J	3rd_rec	dead	0.5
M02	UKE	CRLM-OM	UKE_21	meta	Ind_patient1	4	Male	NA	NA	2	no	60-69J	2nd_rec	dead	1.8
M29	UKE	CRLM-OM	UKE_23	syn	Ind_patient10	2	Male	NA	proficient	syn	FOLFOXIRI	under 50J	1st_rec	NaN	NaN
M06	UKE	CRLM-OM	UKE_24	meta	Ind_patient2	3	Male	NA	NA	2	FOLFOX	70-79J	2nd_rec	NaN	NaN
M30	UKE	CRLM-OM	UKE_33	meta	Ind_patient10	2	Male	NA	NA	2	FOLFOXIRI	under 50J	2nd_rec	dead	1.7
M24	UKE	CRLM-OM	UKE_37	syn	Ind_patient9	2	Female	NA	NA	syn	no	60-69J	1st_rec	dead	2.3
MET12	UKSH	CRLM-OM	UKSH_01	meta	UKSH_patient3	NA	Female	NA	NA	NA	NA	NA	NA	NaN	NaN
MET50	UKSH	CRLM-OM	UKSH_08	syn	UKSH_patient27	NA	Female	Wild Type	NA	NA	FOLFIRI+Panitumumab	NA	NA	NaN	NaN
MET69	UKSH	CRLM-OM	UKSH_14	syn	UKSH_patient41	NA	Male	NA	NA	NA	FOLFOX+Panitumumab	NA	NA	NaN	NaN
MET35	UKSH	CRLM-OM	UKSH_21	meta	UKSH_patient17	NA	Male	NA	NA	NA	NA	NA	NA	NaN	NaN
MET60	UKSH	CRLM-OM	UKSH_32	meta	UKSH_patient35	NA	Male	NA	NA	NA	no	NA	NA	NaN	NaN
MET44	UKSH	CRLM-OM	UKSH_34	meta	UKSH_patient22	NA	Female	NA	NA	NA	NA	NA	NA	NaN	NaN
MET63	UKSH	CRLM-OM	UKSH_35	meta	UKSH_patient37	NA	Male	NA	NA	NA	FOLFIRI+Cetuximab	NA	NA	NaN	NaN
MET59	UKSH	CRLM-OM	UKSH_38	syn	UKSH_patient34	NA	Female	Wild Type	NA	NA	yes	50-59J	NA	NaN	NaN

## Sheet: 2 UKSH Raw Data
Accession	Description	# Peptides	# Unique Peptides	Coverage [%]	# PSMs	MET01	MET02	MET09	MET10	MET12	MET15	MET17	MET18	MET19	MET21	MET25	MET27	MET28	MET29	MET31	MET33	MET34	MET35	MET38	MET39	MET41	MET42	MET44	MET46	MET47	MET48	MET49	MET50	MET51	MET52	MET53	MET54	MET57	MET58	MET59	MET60	MET61	MET63	MEt66	MET67	MET68	MET69
P35579	Myosin-9 OS=Homo sapiens OX=9606 GN=MYH9 PE=1 SV=4	210	175	75	4552	11562105646	4656648815	6412562477	6383128564	4071676334	3258657927	4855833393	5402470202	20859254419	4778341711	1295792480	4814708167	5820955793	1818617267	7539215340	24332875875	5279807649	3720948051	8167050564	12180231220	7724874616	5203161139	1994853719	51792062518	33879506749	14028201840	17955352281	9961906656	4041929907	24627548475	5019085019	30842680262	7528859550	10118767689	3678765936	9355152518	12163229849	4803240518	14320562510	7512669829	16679011661	2384587645
Q15149	Plectin OS=Homo sapiens OX=9606 GN=PLEC PE=1 SV=3	303	295	60	3071	5686125149	2680348813	2319890315	3209085944	6559101093	1099796979	2565807099	2097160866	4412129795	2196094524	2055532059	2122002406	2919485984	5.39047e+08	3192522671	12985813146	3705832664	3141652079	4989539740	2734523963	3079298875	5273794373	2444116500	14650802706	16454229585	3328025647	6371097350	8741091350	2081666363	10904892478	2256470617	13058738869	3618352727	4600270698	2574296460	4654221268	5653549534	5532975092	4428923613	3013190227	7952227622	2066160678
Q09666	Neuroblast differentiation-associated protein AHNAK OS=Homo sapiens OX=9606 GN=AHNAK PE=1 SV=2	236	236	68	2185	5825353365	6.69614e+08	1542558522	3718367219	1373199910	4.35677e+08	2331138734	2014780191	2052488134	2917813107	1046465666	1553469712	1441382113	376395318	5046232385	4052304464	3339959338	1364109788	2006471494	3632842962	4984494784	7.12776e+08	1271013677	15542683505	12844885955	2268817299	9183546048	2509507635	1191311509	10839571755	3926870359	7451076910	2057297887	2010452572	1344564835	3336292178	3181618460	2013297822	2922403182	1534317987	7395345704	1007295163
P02768	Serum albumin OS=Homo sapiens OX=9606 GN=ALB PE=1 SV=2	98	98	90	7600	258903000000	98702016706	71612115475	240799000000	87240182423	27150897047	54845089857	100967000000	1315940000000	37059034369	33264836374	33514503100	68203796269	32631416364	960749000000	479157000000	101000000000	85402441962	131596000000	168173000000	38905195100	34498625002	18016103959	196547000000	162273000000	302731000000	342180000000	24242083772	11844928377	251376000000	200537000000	472769000000	20541283726	29240905890	28713882449	71743885328	167959000000	81193971122	162491000000	287292000000	227586000000	12431953575
P21333	Filamin-A OS=Homo sapiens OX=9606 GN=FLNA PE=1 SV=4	152	145	63	2969	12363756304	2014543756	3364333103	4287404387	1875833403	1517330626	3888888467	1393989892	14408325074	2648858205	1205205685	2501641573	3220324330	4.89671e+08	6678130057	4797657993	5568286930	2562333292	8699090421	6413815872	5177409536	1899830936	1083019056	34842683104	22521386768	7268637471	13748043193	5036184324	1957103606	14788479431	5418313090	12956293288	6242853331	4492167954	8.968e+08	1920611142	9224539932	2208676115	7749037194	2207598224	10610674531	8.90676e+08
P04114	Apolipoprotein B-100 OS=Homo sapiens OX=9606 GN=APOB PE=1 SV=2	171	171	43	631	1734022310	4.51867e+08	2.68115e+08	3913520196	9.84394e+08	2.65141e+08	7.03677e+08	2633555630	13280993638	5.07304e+08	7.88414e+08	813470867	8.95313e+08	223543706	2182845118	16255651693	1114944165	4.44853e+08	5.50783e+08	1525722867	7.90779e+08	6.91342e+08	7.72228e+08	8.8871e+08	7.90756e+08	1706227160	21108708047	1839082546	6.53537e+07	9.96669e+08	6.0959e+08	1968171416	7.29256e+08	1107802698	7.80673e+08	1254829171	5.78806e+08	1868820008	434021676	1603592944	1309097999	1039189255
Q13813	Spectrin alpha chain, non-erythrocytic 1 OS=Homo sapiens OX=9606 GN=SPTAN1 PE=1 SV=3	139	139	58	1479	1631310232	1112938030	1083800442	1188481777	1886747685	1620531608	1089454416	1480041152	5.17525e+08	2226892217	8.28862e+08	1289478061	2143504967	5.63858e+08	1354979032	4171450784	1528204559	9.95193e+08	2623370155	2294514552	2087584996	1796842292	1601445757	9822883783	5965565582	1810482739	2534946114	3744827688	3.69988e+08	4068684867	1411738256	14868539219	1302801598	4375576739	3073355199	5021764180	3847564187	3587466526	2679524715	558994448	3871486916	1194668224
P31327	Carbamoyl-phosphate synthase [ammonia], mitochondrial OS=Homo sapiens OX=9606 GN=CPS1 PE=1 SV=2	115	113	75	1464	5438450448	2.91678e+08	358629225	676297926	61644208396	1453385548	6.26294e+08	6.89813e+08	2200371391	8.37939e+08	3.7346e+08	1268518518	8252954770	1.48514e+08	1253844524	1532058196	3.47071e+08	13186858457	5.60029e+08	9.2438e+08	9.74476e+08	5.75247e+08	35909752216	7.05193e+08	6.37772e+08	1587051620	2685347278	41491900527	1.04073e+08	7.78793e+08	5.53006e+08	8.93209e+08	6.68809e+08	15558881842	80570206710	179277000000	8.54127e+08	87139459727	1110300345	9.09603e+08	19851295930	6553386460
P12111	Collagen alpha-3(VI) chain OS=Homo sapiens OX=9606 GN=COL6A3 PE=1 SV=5	122	122	39	1772	3116770626	2882964714	3113404900	4489682742	2742475870	1206873991	1119257511	1585092736	31754736405	1666380483	9.71491e+08	2060763359	2059851212	1.83373e+08	1577256287	2110004921	1060778378	1713402231	1865344914	11472869215	4319583407	8296053588	2181531190	38142448353	6153223344	3992185299	4863482534	4973242159	3.73281e+08	5948951812	3341290753	38325635048	2196581072	3502051231	8.24747e+08	1939679374	4924884906	2047225829	4046797585	5086086380	20603996489	1186434872
P02751	Fibronectin OS=Homo sapiens OX=9606 GN=FN1 PE=1 SV=5	97	97	48	2301	5608882733	3624891041	6263303132	3849886282	1599792898	1803177109	3144267523	3862283320	59838792439	2379012586	9.58453e+08	5053239665	4630655655	455166969	2088538963	14662810229	1070538318	3022308532	7121287211	15042441507	7923505264	12682967100	8.23352e+08	27464510274	9345748078	16157257220	25835625226	12294787780	1362928018	27703571675	1122037491	31954866464	5274742096	4035020825	6.96747e+08	1668510098	7547595742	1005849051	8806461740	15076134230	14707868799	3179167668
P35555	Fibrillin-1 OS=Homo sapiens OX=9606 GN=FBN1 PE=1 SV=4	100	96	44	1033	2287775964	87436984	1.15512e+08	2516317645	2.0563e+08	4.48708e+07	1.57367e+08	85815524	17811227510	1.59224e+08	1.54754e+08	1.7763e+08	3.18384e+08	4.53032e+07	2127348116	168286460	726207780	6.03428e+07	161536961	4939761288	1.19262e+08	5085193296	3.48983e+08	47663099337	1212828703	3085096158	3956559738	612373100	1.12813e+08	2471772901	2827244817	19493022376	2989357803	7.99216e+08	226515645	7.07009e+08	323860481	2.68004e+08	1370845784	1222730997	20120175020	1.88393e+08
Q9Y490	Talin-1 OS=Homo sapiens OX=9606 GN=TLN1 PE=1 SV=3	118	106	56	1509	3359128030	1094280734	1686733806	1660649357	2570537462	6.83724e+08	1442697418	1015920207	3012005616	1469140780	8.43345e+08	1343710288	1933804726	1.21459e+08	1452381617	4952875189	1845600807	2403691413	4339536309	2633919103	3081622797	2421144630	1156154512	12342598407	14872945396	3355867671	5067224754	5100299713	4.71851e+08	5692914913	1875931122	13662981172	1067287262	3577098635	2062838481	4441678296	2567921681	2510457721	4588225882	1268439196	5111367127	8.93051e+08
Q01082	Spectrin beta chain, non-erythrocytic 1 OS=Homo sapiens OX=9606 GN=SPTBN1 PE=1 SV=2	110	105	55	1216	1082847370	7.77827e+08	1080930277	2137519299	1237069288	8.19991e+08	1062581429	1060029264	1581032345	1671409773	3.96466e+08	7.99491e+08	1503653209	2.80251e+08	2998783783	4344741279	8.57146e+08	644045347	2064583692	2483257151	1586116813	1347772123	9.4569e+08	8786486566	5593580939	3045462068	2517611848	3038113024	2.36803e+08	3310959099	6.37271e+08	11853481031	9.59406e+08	3569581784	1952828623	3710545410	3838353543	2338636338	2197742803	1361163074	4507443701	5.75675e+08
P05787	Keratin, type II cytoskeletal 8 OS=Homo sapiens OX=9606 GN=KRT8 PE=1 SV=7	80	68	96	2656	6625467372	3291016380	6926715798	5297755456	9969342443	5828764696	4361712869	4948938279	9227801957	10885432058	6290628648	8234718333	10049869774	5490717422	4132053933	44946844839	5950225441	10225358428	33910748689	14269450503	17861685516	11787728543	5945781382	40410231329	117655000000	16394854325	5555088506	18206297667	10244244258	45180330741	1589970557	119439000000	3700426288	19384318721	10489457395	20135511282	11719595722	11155269984	23617143430	5403037805	20614028032	4620401015
O75369	Filamin-B OS=Homo sapiens OX=9606 GN=FLNB PE=1 SV=2	122	115	60	1468	1001438723	943687119	996615154	550341656	1969456224	6.25054e+08	4.94216e+08	7.04922e+08	1388999164	8.31419e+08	335147895	6.8417e+08	1979550725	1.67225e+08	5.17762e+08	1984789168	9.26477e+08	1326226500	2742821065	1974496735	1542842713	1084252714	8.88685e+08	6851478846	7455562536	1813159020	1252883449	2137905448	7.20856e+08	3827707900	2.91474e+08	8890111766	6.51811e+08	1945253799	1949446889	4148342161	2574228173	2885028352	2368469867	1308387511	3666705417	4.57533e+08
P35749	Myosin-11 OS=Homo sapiens OX=9606 GN=MYH11 PE=1 SV=3	106	82	52	788	1724381684	6.06938e+08	715875462	5.47931e+08	1223717908	2.64797e+08	1010172479	4.32728e+08	1124070518	7.65324e+08	1084855610	7.41559e+08	8.11652e+08	8.17129e+07	1165012737	1398006762	3.9313e+08	6.1143e+08	8.11627e+08	1798174139	1022484078	1657744161	417488975	9497439927	1575503934	1623840443	1237450099	1417786349	8.95155e+07	5.20251e+08	9.58574e+08	1665668080	1094039957	1405186629	2.82787e+08	278889693	2413260437	2.49043e+08	1193562601	1356595923	1416220658	3.69283e+08
P08670	Vimentin OS=Homo sapiens OX=9606 GN=VIM PE=1 SV=4	70	64	95	2555	25069325520	2986129972	7521401290	33575373769	2359232830	2327836861	19056318404	10696895181	12730627594	4896039627	5808970272	5214488274	4064683405	3890602020	35846150796	5155748598	16835971827	3507032825	5733297367	14951438181	13534787188	3185829310	1334250477	41507767392	49424414110	9662185596	55649623519	11183674438	2263168768	37379762209	20121977095	32514433629	12483141343	7882180933	2435575640	7277121306	7173544777	3654286672	9629152569	9.56847e+08	26939730609	3084000849
O43707	Alpha-actinin-4 OS=Homo sapiens OX=9606 GN=ACTN4 PE=1 SV=2	73	54	71	1940	4860530559	1778861260	2513553503	2320961759	2108981134	1052938111	3397608847	1605181599	3466880902	4413941582	4260981015	3147031647	3259858383	4.80158e+08	4406960441	6168984160	1995744988	2552136666	5801909706	4479254408	3898601980	2657723278	1702101810	14695745835	19910565915	4263376146	4612051960	6987594947	5.30806e+08	7461357415	3084263397	30150508293	2934427674	5182314835	3649468580	5525453526	5626384488	4451923267	6435514314	1385199171	6928096076	1397975849
Q7Z406	Myosin-14 OS=Homo sapiens OX=9606 GN=MYH14 PE=1 SV=2	105	90	52	913	2.65862e+08	5.45445e+08	7.51454e+08	3.66029e+08	3.78091e+08	4.74907e+08	2.4813e+08	5.53369e+08	1598568177	8.5091e+08	1968179990	1173165066	1162716834	3.05134e+08	1.83069e+08	4507613144	3.04749e+08	2.77674e+08	1702271425	8.65504e+08	5.87407e+08	1111786562	2.13644e+08	2715675611	6187725794	8.88522e+08	9.79306e+08	956242992	692500997	2053793692	1.33497e+08	3661936780	3.09773e+08	2014117471	308921055	423423182	2290428702	4.37036e+08	1476424412	1292643704	1048781635	1024230956
P01024	Complement C3 OS=Homo sapiens OX=9606 GN=C3 PE=1 SV=2	88	88	55	1482	5521154283	1821848457	1308833132	1700161794	2392304666	763541692	9.64907e+08	5.25381e+08	16114905338	1232808448	406577469	614654425	1804948408	2.21285e+08	6833208460	7607430703	1732263528	2014996154	2937303206	1856104481	8.4936e+08	1546052697	8.45651e+08	5841472677	2991989238	5572367105	7641376914	1904170028	4.0761e+08	5881477284	2875357605	10078481073	9.10791e+08	9.18093e+08	1119418725	3712703745	4203467055	3365281618	2863838418	4240186318	4937506135	513917305
P60709	Actin, cytoplasmic 1 OS=Homo sapiens OX=9606 GN=ACTB PE=1 SV=1	40	2	80	3543	62595099775	20210121832	38195910180	54915605559	20833858468	20904606211	34832873563	34048814649	68745449389	25631792114	10478388121	21325878816	25503751632	14873143421	37500094574	99228851305	29389165644	20597891387	47892459213	59623808035	50358414675	27233930941	10595586669	260133000000	188894000000	60125432952	142309000000	72506265292	32421517006	152468000000	34286749155	204368000000	39176992820	55911123088	26500196468	69561539038	54180728634	29758335580	69977960911	68406984342	91390134913	10127140893
P63261	Actin, cytoplasmic 2 OS=Homo sapiens OX=9606 GN=ACTG1 PE=1 SV=1	39	1	80	3482	10401768	4.60956e+06	1.03568e+07	15704325		7.46802e+06	5.95773e+06		3.74719e+06		7.09524e+06					3.39213e+07			7493511	108238399	28531832	13993456		2.01295e+07	26385883	1.26891e+06		190781545	42423496	24092326		22466420		12716146	21175596	51860240	7.98982e+06		9.0487e+06		7.15484e+06	7635378
Q99715	Collagen alpha-1(XII) chain OS=Homo sapiens OX=9606 GN=COL12A1 PE=1 SV=2	116	116	44	866	2297511656	1197546858	1301742700	1329209784	5.11649e+08	3.13619e+08	1280091630	9.46235e+08	5360097885	7.38208e+08	2.32883e+08	5.38422e+08	7.59099e+08	4.84954e+08	9.75355e+08	1781726023	7.26746e+08	4.09431e+08	2913246495	2006061032	1246509465	4.82807e+08	3.80906e+08	4201101258	8195895761	6095408290	6.98542e+08	4646058662	7.68858e+08	18360357319	402950329	6524615070	1270066622	3761438572	2.76272e+08	3.74684e+08	2665572781	1031715352	2297095275	3972791704	2878696453	427828483
P98160	Basement membrane-specific heparan sulfate proteoglycan core protein OS=Homo sapiens OX=9606 GN=HSPG2 PE=1 SV=4	95	95	34	900	4866433759	2352706738	2020670492	3194837011	6.43615e+08	4530798348	19590185217	1956768118	5235006260	18758440222	4146232101	3247832434	2590352169	2.6803e+08	9591051556	7480943327	6.50771e+08	4347211802	1798042395	5521767682	7095275874	1883609601	1737239147	9651180528	2872539746	6899908365	4738948471	9756138076	8.06353e+08	3259758419	6203845377	10127186711	2703861343	4666877228	3.80018e+08	8.45869e+08	5141984589	10195696713	1513277428	621826498	16087352055	2.65801e+08
P10809	60 kDa heat shock protein, mitochondrial OS=Homo sapiens OX=9606 GN=HSPD1 PE=1 SV=2	69	69	79	1942	2514444455	3691945410	3171114886	1228718935	7248455881	1375151548	1319536832	3866195596	1545271325	2640590605	7.41219e+08	2059945015	3854927856	7.04363e+08	763342642	9664234636	2037282158	1915341864	6227773937	4565610214	2590867120	6231376959	3293249811	31810082443	19692498467	3572866805	5851921631	12211141557	9777119561	10818251061	4.99163e+08	60412417628	1731643794	8979156851	10549562496	21450809174	10159863929	10386037873	13050633794	2662917882	7533071103	1405524206
P02787	Serotransferrin OS=Homo sapiens OX=9606 GN=TF PE=1 SV=3	63	63	69	1720	10422637410	5408723840	2277859175	11194046259	3901290285	5.55631e+08	1738751110	3837270630	49988521479	1479962030	1640760705	1345826818	3439955311	336378612	29953165971	20263393727	3754001799	3034746828	6345880224	6181050765	2426382849	1627305031	1274122658	16086800448	10729810694	13072631332	19631940452	2716567819	1127507196	15951426527	9464440040	19521651273	1186435494	2328169436	2816778492	6342358333	7250544951	6097187013	8211212103	13683253446	12566518252	9.94355e+08
P49327	Fatty acid synthase OS=Homo sapiens OX=9606 GN=FASN PE=1 SV=3	101	100	49	774	1374204155	3.6344e+08	422786804	8.59661e+08	3117911115	2.77613e+08	4.28707e+08	4.37144e+08	1369666408	767391233	5.81726e+08	7.01731e+08	1256759798	6.19767e+07	8.34583e+08	1362168321	8.81822e+08	5.76962e+08	7.16915e+08	1700576086	5.94085e+08	2218344905	3222277376	2712554851	1257529018	1051711085	9.80038e+08	2302802882	9.71387e+08	1586590054	494242553	2552712922	7.83004e+08	1389587154	13002338042	12075409073	1027798165	9202273391	9.77138e+08	9.647e+08	1158782900	9.05203e+08
P14618	Pyruvate kinase PKM OS=Homo sapiens OX=9606 GN=PKM PE=1 SV=4	56	54	87	1515	5482777889	2120881273	3505747623	4771142090	379990259	1784398175	3846183015	2759944421	8227829874	1267078991	8.87753e+08	1539475290	1949953244	4.3882e+08	1337964118	15307025136	3046076605	9.99065e+08	5742118320	8154712267	4169750641	5807439367	2.36947e+08	16149726790	18867012599	7187323334	17064003335	3463022433	6290449826	13732772137	1787446641	21378906630	1202399117	2157625377	3.60092e+08	1139617225	6211858636	6.44282e+08	6850700363	17265994745	6797673255	3.07031e+08
P02545	Prelamin-A/C OS=Homo sapiens OX=9606 GN=LMNA PE=1 SV=1	79	77	83	1743	6858755679	1382066271	1941197449	5391658271	2640369901	9.8221e+08	1816585058	2140369925	2837281469	2848726196	1189466354	1385747196	2582553891	9.42581e+08	6114070138	3293994832	3672275449	1718062971	4088902609	2387424150	1873205488	2484692151	1075956504	21319943586	15554506380	3850791946	6274388129	6204349490	2741507221	11726458151	4635459672	24982217527	2721333451	5520452602	2393593177	4349508568	3713541664	3539120680	5541784951	7.07785e+08	9557905001	8.32569e+08
Q02817	Mucin-2 OS=Homo sapiens OX=9606 GN=MUC2 PE=1 SV=2	74	73	17	366	1185350103	2.31966e+08	7.56144e+07	8.63081e+08	8.25207e+08	1.43301e+07	8.60046e+07	6.88785e+08	37714198238	5.09347e+08	7.15436e+08	1.29e+08	2.79665e+08	4.2721e+07	7.67618e+08	1.65679e+08	5.03655e+08	5455673785	6.11319e+07	6087817932	1.37966e+08	1.09461e+08	7.29581e+08	2.95523e+08	1669510244	5886763703	8.83542e+07	1316210637	2.45568e+08	8374252376	6.43538e+08	339335130	1.70521e+08	3.88791e+08	1.77402e+08	2.13046e+08	6.46941e+08	7.34404e+08	5.53992e+08	249543124	3.69208e+08	1.99615e+08
P35580	Myosin-10 OS=Homo sapiens OX=9606 GN=MYH10 PE=1 SV=3	93	65	47	961	5.08746e+08	1.3737e+08	3.0005e+08	8.79291e+08	4.46374e+08	3.54599e+08	810292064	481252299	7.72198e+08	8.08654e+08	4.63722e+08	2.49316e+08	3.29743e+08	6.47661e+07	1658407558	263854360	3.71266e+08	2.46427e+08	3.87811e+08	2087837426	1070398363	404073202	217315344	2133571674	8.18998e+08	5.6478e+08	8.56646e+08	6.00184e+08	8.78243e+07	7.53257e+08	1148745506	1382398777	7.00591e+08	8.82901e+08	235408900	5.30044e+08	649706233	3.5549e+08	359614065	4.20546e+08	1911325701	2.98622e+08
P12814	Alpha-actinin-1 OS=Homo sapiens OX=9606 GN=ACTN1 PE=1 SV=2	63	44	70	1590	3993275779	2157167684	1553001289	3244549135	589267795	5.9301e+08	1536351970	1261199986	3004318884	9.46933e+08	5.07522e+08	7.86753e+08	9.545e+08	2.35676e+08	4430343457	1640376295	1161999436	1209228172	1782682875	1884093016	1774461991	4.88133e+08	247750871	8820681728	6943497788	2789578288	3697331243	1601783855	3.67421e+08	5140958797	3469573242	9041805095	2167280969	1130657101	6.68241e+08	1855109185	3503946419	1015531463	1998789431	938514537	3087884657	5.59619e+08
P08238	Heat shock protein HSP 90-beta OS=Homo sapiens OX=9606 GN=HSP90AB1 PE=1 SV=4	67	26	69	1554	3191075978	2491547947	2860553554	1457451258	2231654064	8.51586e+08	1931044039	2323547669	2682179543	1899758179	9.35099e+08	2041656588	3182093538	4.98974e+07	731989729	9935783290	2197623525	1588653485	3901837580	4520605019	3397206872	7123643476	1276748182	26800302939	13087807430	4259173859	6212248249	5210631371	812263059	6565879357	1144921182	24004237272	1044617975	6527948181	2711015995	7333506556	5518610087	4142904642	8407685305	4103249110	5105432074	9.76182e+08
Q9P2E9	Ribosome-binding protein 1 OS=Homo sapiens OX=9606 GN=RRBP1 PE=1 SV=5	72	72	60	922	1042039070	4.73792e+08	6.56791e+08	5.67187e+08	1909236536	4.52221e+08	3.53188e+08	5.39059e+08	4.53252e+08	4.79304e+08	4.78194e+08	8.06753e+08	1105795407	6.75144e+07	325716145	3.20534e+08	5.26259e+08	7.4719e+08	1064532864	503361207	1140867530	660062216	8.06112e+08	3469461183	2827373345	655283440	8.51047e+08	2952023965	3.08995e+08	1619278349	3.5978e+08	6039626586	3.63054e+08	1802736974	2230846274	6458064007	8.73013e+08	3654967128	7.78438e+08	1.84045e+08	2079511075	6.58868e+08
P02675	Fibrinogen beta chain OS=Homo sapiens OX=9606 GN=FGB PE=1 SV=2	46	46	77	1220	2091626001	1817149279	2962473493	1325730493	2154896369	287935227	1397061918	5.80061e+08	11181767044	5.96193e+08	1319630431	1536235554	2308637341	8.76025e+07	4561984691	23276523654	722317476	1912203269	2284903905	9282394031	2957440950	19135078730	4.87927e+08	17165860082	8005028858	8203427811	30291600029	2052269497	1395894001	6274380159	1090952051	16874713231	613701647	7.21235e+08	634543480	2883332017	11073472591	2094388048	7944949220	33595343690	4354964842	2.85418e+08
Q14204	Cytoplasmic dynein 1 heavy chain 1 OS=Homo sapiens OX=9606 GN=DYNC1H1 PE=1 SV=5	117	117	30	596	6.38948e+08	248597831	3.49106e+08	2.79657e+08	4.32217e+08	208292463	4.03774e+08	2.09168e+08	5.39492e+08	3.59702e+08	1.04746e+08	2.57615e+08	5.34716e+08	1.04068e+08	2.44163e+08	1952545218	2.68237e+08	356860731	819425410	8.09239e+08	4.98673e+08	944616580	2.99285e+08	2923413365	2828217759	4.32635e+08	1379505770	8.34167e+08	3.83831e+08	1784819843	355401457	3214364454	2.97789e+08	3.64498e+08	3.18894e+08	607756353	9.04976e+08	5.64214e+08	8.91855e+08	1718907110	1108840671	2.50194e+08
P78527	DNA-dependent protein kinase catalytic subunit OS=Homo sapiens OX=9606 GN=PRKDC PE=1 SV=3	109	109	31	670	4.15164e+08	5.45138e+08	555131046	1.83795e+08	3.56261e+08	185742006	4.09352e+08	3.62449e+08	1.68545e+08	6.92253e+08	1.04857e+08	5.00675e+08	6.69373e+08	9.46549e+06	229966771	2875293884	2.80372e+08	1.15117e+08	9.93524e+08	6.08292e+08	385400328	2702845224	2.17032e+08	6718496596	1526394708	6.71976e+08	1091666204	1196897215	2.98581e+08	1252411050	2.03573e+08	2717633458	4.75461e+08	9.39915e+08	3.4818e+08	7.24438e+08	1339325335	4.67947e+08	1252237951	2121648317	1016209904	1.99604e+08
P11021	Endoplasmic reticulum chaperone BiP OS=Homo sapiens OX=9606 GN=HSPA5 PE=1 SV=2	59	57	64	1722	4822320335	3657505999	4018227744	2768688966	6765928522	1662993741	2118185217	3560385412	3729865711	2032099403	1504185821	2096371125	4555364597	344651908	3049996993	9580682554	2154349068	3525875749	4800677276	4784443973	4113909031	4570531420	3505601703	19373600669	24487896179	6033644624	6532676425	11597273988	3093068186	9255891202	1635415360	25683138339	1854068112	5904421435	7024682542	19886343544	8099718903	12584572709	8153643129	1131196170	7647520596	2021083091
P05783	Keratin, type I cytoskeletal 18 OS=Homo sapiens OX=9606 GN=KRT18 PE=1 SV=2	59	57	78	1596	2706125519	2723821731	3728717735	2387579528	8058539963	2752394075	1435503152	1852851380	4350126459	3951475550	2280030129	4009906502	5908167867	5.52329e+08	2387404943	6839744189	2729070379	6000744692	17408863235	6219511676	8831200289	6801564326	5022153967	21090873296	61298032035	8751386171	3204584105	16250787809	7868952444	19503279411	7.02235e+08	56205159867	1463011953	11725884016	7598308098	15250831278	3921342445	9030890459	12173013551	4859629378	10320476897	3416861753
P06733	Alpha-enolase OS=Homo sapiens OX=9606 GN=ENO1 PE=1 SV=2	58	53	79	1616	7151698689	3113429550	4370291581	4517133068	4876094280	1912392490	2951678913	3125246547	7068284819	2783041627	1103504775	2325260060	3673728111	1085053674	2034586579	8254292059	3210048280	2695539227	5861317401	8464674615	6096252314	5704844551	2964712844	27902862729	16901139428	4040111377	12028152628	6461043767	6298109323	12943305579	2147951907	26673955857	1474725714	4944090864	5754320165	12425691888	5995540286	8478745066	12547626533	2903684072	8179528042	1432447343
P62736	Actin, aortic smooth muscle OS=Homo sapiens OX=9606 GN=ACTA2 PE=1 SV=1	36	4	78	2170	5624168768	380451288	2033003969	1564501282	372047797	7.76764e+08	2676627170	1000299036	7446941676	1975730460	9.03419e+08	1466912032	1651075337	693048184	5083727909	10589655620	1764302854	1302304415	3326931760	6604651203	3039139198	1024780397	4.29027e+08	27623110273	13036904538	4777748961	7823172265	1314434760	4.80483e+08	8545414982	2634919701	16479741775	5328235254	2721354278	6.35269e+08	1483005563	5870694530	1333475406	4169659636	2027255665	9641538940	3.64032e+08
P07900	Heat shock protein HSP 90-alpha OS=Homo sapiens OX=9606 GN=HSP90AA1 PE=1 SV=5	61	39	60	1345	1265899706	7.31746e+08	7.67628e+08	866332922	6.90084e+08	4.38868e+08	8.26149e+08	6.16771e+08	1551545868	7.88457e+08	1.65784e+08	5.3019e+08	8.58656e+08	1.12139e+08	1516451754	3625051991	7.6915e+08	5.99926e+08	1632316865	1640472969	1073971470	2695595190	4.03233e+08	8103879357	4988905671	1008800629	2302411454	1331197502	5.8375e+08	2571791410	6.77782e+08	8876179324	1214414543	1316260767	9.92467e+08	2338075244	1617318935	1815122860	1625340929	2328809967	1912492405	2.94347e+08
P15924	Desmoplakin OS=Homo sapiens OX=9606 GN=DSP PE=1 SV=3	103	103	40	670	4.35306e+08	6.46026e+08	7.18898e+08	5.53758e+08	1313406695	219934481	255060355	6.44931e+08	8.10033e+08	1178503972	7.09799e+08	551530044	8.73239e+08	1.90178e+08	3.67391e+08	1372537010	2.54547e+08	2.62966e+08	1510967666	6.71687e+08	5.62142e+08	1052261691	4.87139e+08	6848580901	4497721057	8.30262e+08	5.74804e+08	1319693366	2.95851e+08	1737019145	3.34676e+08	5851990749	2.74717e+08	1625103527	4.50292e+08	1051316704	1999419803	7.07114e+08	1858172699	6.73225e+08	1146923328	3.25123e+08
P04406	Glyceraldehyde-3-phosphate dehydrogenase OS=Homo sapiens OX=9606 GN=GAPDH PE=1 SV=3	37	37	84	1558	7526411291	4956438036	4290043382	4141221481	6371897010	2188817316	2734448492	4150028817	9764285662	2618283621	8.96285e+08	2083851167	5478958420	963395579	2563761214	15077267354	4239327026	4794081700	7794435384	7789378109	5029298197	8802282263	3808890357	26008725594	34862605013	6296704477	15766188009	7274551205	3292426535	22705692083	2362970109	45369808347	2054345035	6017884816	10119905626	21595145643	6547674066	12567731615	12327821008	10033413160	10307269157	1357092560
P11142	Heat shock cognate 71 kDa protein OS=Homo sapiens OX=9606 GN=HSPA8 PE=1 SV=1	51	35	58	1518	3481258774	2462484580	3223341210	2601933917	2638923563	8.04706e+08	2134151370	3584904277	3855426492	1806554857	1086770829	1879715306	2545885667	2.7527e+08	1601791717	6697696194	2024392718	1664281347	3142646938	4306307464	3765627365	5297715027	1450421532	23381224274	12454784941	3492962367	6750024168	7242072063	2404380453	8132381942	1487358742	24524694057	1298027686	5131166421	3357906226	8182647251	4160584818	4499337827	6285867772	2355998253	4911813345	1138018549
P68133	Actin, alpha skeletal muscle OS=Homo sapiens OX=9606 GN=ACTA1 PE=1 SV=1	34	1	76	2202		7.61242e+06	6597148			6.14343e+06				7.15461e+06		13586843			22952340				7.05997e+06		5.34865e+06				8220382	17417320						29934684		75541912			25050150				25480354
P08727	Keratin, type I cytoskeletal 19 OS=Homo sapiens OX=9606 GN=KRT19 PE=1 SV=4	55	39	98	1384	2177554169	1358871413	2458072043	1561080984	6.45554e+08	5.3816e+08	9.92198e+08	2040734268	3149400141	4137307939	1078966132	2380104589	2561004226	1473270649	9.17884e+08	19945637199	1971165086	1132811736	9495415582	3418377951	3624154823	1732252061	3.64095e+08	10681867787	27298385570	5109705306	1039184656	4069727073	4021817425	14251790818	4.79443e+08	33197389342	1182836184	4976471543	733653238	1293182378	3895628579	8.17806e+08	4815023129	1035727926	4710093728	4.35235e+08
Q15063	Periostin OS=Homo sapiens OX=9606 GN=POSTN PE=1 SV=2	51	51	55	860	3272480201	1160173213	1771885433	3362686376	606746688	1034501011	782694313	666058981	52123770798	460569513	157754397	6.72218e+08	8.30468e+08	303671606	273361948	2423761757	7.58044e+08	222769494	1629853242	8634049086	2139305095	2408863054	7.96608e+08	20123987649	8310979075	8851180309	5146123555	8.89416e+08	1593828576	6124198848	6.81423e+08	19928690355	5231484745	2229698197	1.76009e+08	1.37368e+08	6224769309	5.67648e+08	4209275538	3873984382	10066135093	261821654
P24821	Tenascin OS=Homo sapiens OX=9606 GN=TNC PE=1 SV=3	68	68	37	630	6.75681e+08	2.22303e+08	1003895935	521520717	5.87518e+08	1.9126e+08	4.28113e+08	417810629	12472969731	8.38918e+08	1.28339e+08	1254987916	8.68726e+08	28105755	2.51939e+08	1885007488	135859316	3.13698e+08	1582072197	4101826066	7.95005e+08	4414041537	2.59617e+08	7219666579	2185695877	2901460613	1316058874	2139411948	1300817148	8.58315e+08	1.23412e+08	3005156728	2602296018	1489735556	4.47708e+08	5.89053e+08	3086989406	4.80288e+08	1396030599	2206411171	3791532849	2.70011e+08
Q00610	Clathrin heavy chain 1 OS=Homo sapiens OX=9606 GN=CLTC PE=1 SV=5	64	64	42	1048	1602950207	7.67067e+08	7.45025e+08	675892374	9.70879e+08	5.06026e+08	9.64715e+08	4.12151e+08	861620079	4.36102e+08	245341985	7.26812e+08	9.84042e+08	1.80128e+08	556598773	2669951264	8.25046e+08	634871410	1607946566	1557982507	9.77606e+08	1631835632	5.93986e+08	4722668123	5227885896	1527391551	2499770587	2155268445	3.13414e+08	3458179909	6.03927e+08	5129322294	7.20938e+08	1489585277	8.85679e+08	2431812015	2391257824	1764200668	1875849868	2448343532	1998237253	2.20386e+08
P14625	Endoplasmin OS=Homo sapiens OX=9606 GN=HSP90B1 PE=1 SV=1	58	56	59	1471	2809279572	2598492362	2235605527	3082643891	4047638377	9.71957e+08	2166854700	1963313509	1900781176	2094427942	9.01237e+08	1886226549	2948474217	1.73419e+08	3611009801	5492637925	1722854769	1951630838	3518109957	3550319022	2083234580	3647596881	2141784968	13542598113	12475310289	4408818705	5209043970	8055452557	1689119647	7288061640	1323670127	17741820167	1393951706	4510267472	4909503288	13723265224	3352073610	6133299572	5381343774	2916857922	5604735176	1589298744
P07814	Bifunctional glutamate/proline--tRNA ligase OS=Homo sapiens OX=9606 GN=EPRS1 PE=1 SV=5	68	68	50	455	2.6524e+08	1.79484e+08	2.09364e+08	2.05637e+08	3.3758e+08	1.0533e+08	1.11689e+08	1.36132e+08	2.76991e+08	1.561e+08	6.38016e+07	1.75416e+08	2.71093e+08	9818240	221484361	912651515	1.81452e+08	1.82762e+08	2.38606e+08	308762276	200765870	3.89996e+08	7.394e+08	2226932103	2082371016	3.08045e+08	586033214	7.31486e+08	6.14094e+08	5.51577e+08	9.77312e+07	3867613021	1.22137e+08	3.7963e+08	2.79849e+08	8.18027e+08	4.39532e+08	6.90045e+08	6.59921e+08	4.35758e+08	5.05205e+08	188202824
Q05682	Caldesmon OS=Homo sapiens OX=9606 GN=CALD1 PE=1 SV=3	46	46	41	771	1890790799	283889824	7.31248e+08	1138197917	7.62521e+08	4.08912e+08	4.30092e+08	9.54708e+08	1583503550	7.29623e+08	6.41701e+08	5.01578e+08	7.03899e+08	3.89913e+08	3365738306	1.76937e+08	8.86011e+08	5.28159e+08	1427414033	1589808639	5.49331e+08	4.32821e+08	3.55633e+08	6963205978	4201615134	1110455133	1298846556	694483320	2.29493e+08	3664732985	1116343619	2901354373	1491457766	1218330462	3.55271e+08	6.54276e+08	9.91082e+08	4.56659e+08	1195440956	139459977	1564672077	278322169
P19338	Nucleolin OS=Homo sapiens OX=9606 GN=NCL PE=1 SV=3	57	57	54	846	885485425	6.46904e+08	811148467	575743038	3.50084e+08	2.83052e+08	4.16769e+08	1002578549	856013298	9.30378e+08	3.6197e+08	6.77863e+08	8.2172e+08	1.77081e+08	6.39286e+08	1306744077	9.34104e+08	3.86744e+08	1181268848	1514964132	9.29696e+08	1989940428	1.98025e+08	12417418862	4171821684	9.61817e+08	9.10611e+08	1626855479	7.91964e+08	2875474420	3.29949e+08	10804588262	5.43154e+08	1412568577	4.92015e+08	8.95256e+08	1402324561	5.78199e+08	2597326840	4.83397e+08	2494191945	2.43974e+08
P07437	Tubulin beta chain OS=Homo sapiens OX=9606 GN=TUBB PE=1 SV=2	39	9	77	1830	4623475340	4160608726	8146270186	5923013259	3882269041	3589418179	6280667698	4447049619	7194586612	3738397383	1132862782	2889445377	3932706549	1193461823	2707011588	18280953746	2207883392	2249010706	6099247421	10660587419	5599651606	9656348435	1731321030	53254289739	29278112564	9953457700	20444076748	10120662659	5616928415	20628573715	3259020543	51652696848	4656093774	9632972461	4003405762	12234114581	9846256984	7323258820	11607512715	11130225230	14578551995	1100844428
P68371	Tubulin beta-4B chain OS=Homo sapiens OX=9606 GN=TUBB4B PE=1 SV=1	37	2	77	1718	4.39905e+08	4.47843e+08	1026847867	5.15023e+08	3.72484e+08	855245062	366687369	8.76483e+08	858206287	445879138	1.66935e+08	3.97082e+08	517766709	2.55158e+08	5.27996e+08	4134723910	2.95417e+08	2.23156e+08	566548770	1634556022	6.11826e+08	1476300510	3.22799e+08	6514885481	6110443154	1550673181	1880541759	1833800097	2574125128	3334344913	299536422	9456943588	2.58616e+08	1358616446	9.31758e+08	1838876446	2041348770	1000918756	1978858169	2101123675	1520074919	1.36001e+08
P38646	Stress-70 protein, mitochondrial OS=Homo sapiens OX=9606 GN=HSPA9 PE=1 SV=2	56	56	70	1030	9.13742e+08	1068605784	8.06205e+08	5.55344e+08	2179404634	4.21233e+08	6.41342e+08	1224196943	4.98083e+08	5.36516e+08	2.37027e+08	7.06839e+08	9.44006e+08	138660162	2.26296e+08	1925712452	6.18457e+08	7.91741e+08	1426376624	1310956041	1013779554	2483602938	1246130640	6757263122	7786599381	1565835038	2483111410	3738008575	3737261153	4561233775	3.27425e+08	10220294325	4.03454e+08	2032692616	3300619249	6213465700	1955930336	3526728877	2376043243	6.42111e+08	2131421249	5.11191e+08
P55072	Transitional endoplasmic reticulum ATPase OS=Homo sapiens OX=9606 GN=VCP PE=1 SV=4	58	58	66	896	1162022949	7.65192e+08	9.56408e+08	7.74445e+08	8.57962e+08	6.82552e+08	7.10869e+08	672443232	837698939	5.89473e+08	3.51346e+08	485725945	1097470887	2.56769e+08	593224489	3859192384	1208711420	761375201	1488120263	1268775198	1310520868	1439909423	5.59198e+08	7303960424	5082201984	1475885380	1923799201	3788934379	9.322e+08	3008905062	7.24066e+08	5597786990	7.81829e+08	2082530134	1299521480	2799333785	1903757303	1889114005	4485754991	4.82114e+08	2144699797	4.81522e+08
P00558	Phosphoglycerate kinase 1 OS=Homo sapiens OX=9606 GN=PGK1 PE=1 SV=3	47	47	83	1340	3398858624	1851056079	4142996847	2614253451	2574654775	1605259991	1990304575	1430964743	7871355075	1995649496	7.4768e+08	1436591379	3210665634	809531536	1272311266	9745991342	1459668154	1457465626	9540049950	7170838478	2594893826	3918689334	1050235738	12633645257	14091565026	4384701183	11115433087	3760181738	3274049930	22435239299	4225355609	11506311264	936270378	2346590229	2694451213	7832531887	5889638156	4401436229	13453437893	6179859708	5391020152	7.21311e+08
P02671	Fibrinogen alpha chain OS=Homo sapiens OX=9606 GN=FGA PE=1 SV=2	44	44	44	940	1325580527	1069515834	1935049680	1120256122	2108795750	1.50916e+08	8.46578e+08	4.94839e+08	7357890981	4.39128e+08	2146600887	8.07991e+08	1661224258	59762831	3759818887	12265040045	4.63578e+08	1615987376	1438958087	4774186386	1717031054	10632662356	6.01782e+08	13720672593	5212703765	5108868050	13589754442	2075724468	1128844266	4787989945	8.94786e+08	14399847573	4.39868e+08	7.28372e+08	8.35313e+08	5053767701	7507374050	2282412650	4823378134	12683417632	3173483128	2.43524e+08
Q13263	Transcription intermediary factor 1-beta OS=Homo sapiens OX=9606 GN=TRIM28 PE=1 SV=5	36	36	60	481	1.91883e+08	3.3076e+08	3.79739e+08	4.05386e+07	3.12395e+08	109169756	7.75104e+07	1.74464e+08	41444808	3.16742e+08	9.43141e+07	1.38439e+08	1.5371e+08	7.63677e+07	167838511	631155269	1.40028e+08	77383167	263429086	2.55424e+08	2.17776e+08	8.5195e+08	185941064	3802433102	2335117199	96813043	2.97957e+08	709729540	7.58579e+08	537246334	6.3991e+07	3805141556	1.08579e+08	7.14532e+08	6.63526e+07	215983039	369595636	326688542	6.65985e+08	1.99899e+08	315837866	1.771e+08
P01023	Alpha-2-macroglobulin OS=Homo sapiens OX=9606 GN=A2M PE=1 SV=3	53	53	46	606	1613688247	1082333056	534828557	1829709884	1027478521	3.67836e+08	721621255	3.16653e+08	5771040076	5.68982e+08	389303591	3.29992e+08	7.57105e+08	1.8981e+08	4828332000	1952058189	1022340300	5.38411e+08	1588924814	9.89813e+08	5.71402e+08	4.27899e+08	2.79772e+08	1583136907	1178508397	6417262056	1520266890	1383896232	3.78323e+07	1924365942	1423623253	4583804246	5.15188e+08	6.87784e+08	1.64478e+08	718046952	1502453644	8.55843e+08	8.6288e+08	1285208154	1466142625	3.03958e+08
P08319	All-trans-retinol dehydrogenase [NAD(+)] ADH4 OS=Homo sapiens OX=9606 GN=ADH4 PE=1 SV=5	32	31	83	571	1762910750	1.20338e+08	293230436	548886970	21812264119	1095456349	5.79923e+08	4.64073e+08	3507428949	7.56416e+08	2.90741e+08	7.86754e+08	3830232485	146353186	1248647791	6.20699e+08	1.72543e+08	2884763266	4.944e+08	1337957113	7.19064e+08	3.20651e+08	12760892994	546384562	4.74798e+08	1817716617	1062204390	7956587847	2.75445e+07	6.10768e+08	2.30238e+08	5.31461e+08	7.24811e+08	3159816375	20775188055	33470699332	3.78529e+08	38163078386	954750503	823671303	4059401355	2079481390
O75891	Cytosolic 10-formyltetrahydrofolate dehydrogenase OS=Homo sapiens OX=9606 GN=ALDH1L1 PE=1 SV=2	55	55	67	359	8.29848e+08	1.47858e+07	9.45842e+07	2.07259e+08	4591429844	1.04001e+08	1.18552e+08	9.29337e+07	804814518	2.0953e+08	79801810	115349833	708353661	6.21835e+07	847828917	1.74596e+08	1.72391e+08	5.96968e+08	6.30976e+07	2.42235e+08	2.20293e+08	3.09997e+07	3867209115	83323674	5.97709e+07	4.5969e+08	3.26147e+08	4804218463	4.32302e+07	84147334	1.84539e+08	2.17226e+08	1.26455e+08	1053954476	6395727127	10329150180	1.89698e+08	11027449105	1.47985e+08	1.3704e+08	635027263	2.83921e+08
P00325	All-trans-retinol dehydrogenase [NAD(+)] ADH1B OS=Homo sapiens OX=9606 GN=ADH1B PE=1 SV=2	37	15	80	736	5415676627	134694370	3.13843e+08	180517294	29545328821	721264490	4.07111e+08	3.29298e+08	6694848950	829757648	306596407	8.36579e+08	6865738951	14064889	2008783505	9.22223e+08	9.94749e+08	5139458457	4.72089e+08	2199570201	5.35798e+08	4.42421e+08	17023990570	1332876947	1063565523	3263299882	2318868541	11302584085	4.41134e+07	1151858730	316203255	1485915433	5.21006e+08	5814711749	25826827696	65475882590	5.0489e+08	43990996243	2268996970	1305140275	6385824263	3045051249
P18206	Vinculin OS=Homo sapiens OX=9606 GN=VCL PE=1 SV=4	66	66	62	784	2900148067	1066261673	1080602919	1694534358	651825997	171471116	1547544340	1311301048	1555364122	1348050523	1102188158	1270708760	2720348992	1.04227e+08	3391601259	1536204567	2494458858	1485659106	3090065478	3091619808	1928357785	2593413210	1311137394	6442624763	3280635668	1323290567	1929682596	1935052042	2.56172e+08	2928669396	1673112666	3187598253	1522916747	1657747623	6.80688e+08	1079965382	2246199370	2102941013	1422757247	1314651127	2093752102	1572174308
Q9BVA1	Tubulin beta-2B chain OS=Homo sapiens OX=9606 GN=TUBB2B PE=1 SV=1	35	2	77	1362	5861525	43312220	14968798		4.13872e+07			4.51546e+06			4382033	12430338	47288448			3.97812e+06	53621898	4921741	43809234	6.87305e+06		110647160	3.01858e+07		67840926		6.40666e+06	50482754						6258519	20694160	38836120	21751854	36875062	23603376	3.47628e+07		10460904
P04075	Fructose-bisphosphate aldolase A OS=Homo sapiens OX=9606 GN=ALDOA PE=1 SV=2	42	39	96	893	2267045674	2198736665	2283914076	1339687889	428532860	1175108201	1277897542	1180368309	2771374922	1805495706	2.46428e+08	1428467057	1370681306	4.12622e+08	7.02076e+08	5867151546	1110475203	1069753571	5045825177	4007955907	2261718702	1899142249	2.07103e+08	18829226080	14729867753	3303849292	5345119253	2996522216	1971754513	7202866306	991136687	8234720570	654182149	2716010923	3.58e+08	1042259947	4512008108	568716626	5338552821	1239852174	3245532937	4.09283e+08
P26038	Moesin OS=Homo sapiens OX=9606 GN=MSN PE=1 SV=3	53	41	71	905	2640804325	4.98133e+08	7.98123e+08	2153440186	1082959664	6.08779e+08	1067219896	9.89176e+08	1570845473	695012872	4.0812e+08	7.2705e+08	1017538178	5.05984e+08	1677695628	2355290191	1319439521	801109916	1556034734	1816756382	2264137963	3.62123e+08	5.3782e+08	5281965975	4944270164	1586165560	4451305706	1810123388	1.37742e+08	3544102274	1144951204	3275096347	865237069	1349827647	1126290941	2972546987	1232176414	1317096062	1492288019	1411603736	3027278955	496761807
Q13885	Tubulin beta-2A chain OS=Homo sapiens OX=9606 GN=TUBB2A PE=1 SV=1	35	2	77	1352	208109031	1.40943e+08	3.87427e+08	312617282	1.68275e+08	1.89587e+08	251720625	2.2241e+08	4.11906e+08	1.28447e+08	16915807	1.56114e+08	172979097	9.59629e+07	147683380	641202588	124933018	7.86005e+07	257301217	533321122	232900616	343019710	102533479	2699239842	1323461767	4.30499e+08	1516335836	4.85389e+08	1.56321e+08	1230514199	1.53259e+08	2612285861	149254724	403494818	3.0845e+08	1083418388	323723512	3.48516e+08	4.15052e+08	424824785	634294623	9.21921e+07
P00747	Plasminogen OS=Homo sapiens OX=9606 GN=PLG PE=1 SV=2	52	52	66	637	1145637891	5.11269e+08	1126672993	8.08322e+08	505194293	4.75854e+07	4.10866e+08	1.69054e+08	5411183811	144966084	1.82504e+08	4.43487e+08	7.89322e+08	82149449	1289533317	6421402270	288473421	3.82483e+08	1390554393	2508538979	3.24483e+08	1965687375	4.06759e+08	3439427036	2342700415	2841344049	4285335177	5.22817e+08	1949085399	5341441895	3.65604e+08	2177983556	2.62559e+08	1.53366e+08	2.16006e+08	4.94606e+08	5161864237	4.2953e+08	2264508077	11573215990	2601476975	128737631
P06576	ATP synthase subunit beta, mitochondrial OS=Homo sapiens OX=9606 GN=ATP5F1B PE=1 SV=3	32	32	64	1082	2459615207	1145268111	1783933471	1699500247	4606232010	8.52188e+08	1260149188	1919802415	1930645392	1411728905	5.50099e+08	8.78728e+08	2186050405	2.46934e+08	1072561994	3536618714	1453402069	1690220393	1895594261	2493192894	1280551340	1671089402	3327031771	15697115402	15652218208	4250859764	6563411596	6630765648	4361429234	8185434211	1010872576	40522739287	1205673515	4205256327	9547284168	18750897703	3266594910	8640377441	4611084083	3308208426	6656617895	1062013206
Q00839	Heterogeneous nuclear ribonucleoprotein U OS=Homo sapiens OX=9606 GN=HNRNPU PE=1 SV=6	48	48	44	776	7.04208e+08	6.62656e+08	813399798	5.34209e+08	7.4735e+08	4.09819e+08	393712120	9.1806e+08	3.86341e+08	643394356	5052247940	581684790	7.59551e+08	1.29492e+08	540442148	1189435972	6.20439e+08	3.81833e+08	1125747773	1747687600	5.99789e+08	1927420615	3.56248e+08	9889814731	4169316096	7.63897e+08	1359498901	1546912769	653650942	2692538653	2.92657e+08	8428126897	4.15944e+08	1632215207	3.51653e+08	1029317905	1197804945	6.35177e+08	1984706662	1144130214	1724143586	3.86739e+08
P22314	Ubiquitin-like modifier-activating enzyme 1 OS=Homo sapiens OX=9606 GN=UBA1 PE=1 SV=3	44	44	44	814	9.91236e+08	494248019	551271233	7.02613e+08	895428793	2.96272e+08	6.87723e+08	6.59301e+08	870451337	5.40801e+08	159314879	6.29136e+08	509974736	2.97225e+08	4.04722e+08	1274127668	6.55668e+08	6.02677e+08	1959924342	2130355424	5.88071e+08	1799520257	4.39009e+08	3366593663	4277314146	7.04082e+08	1813908979	2219975398	4.09952e+08	1965469522	4.43061e+08	4382301771	4.81212e+08	7.36622e+08	6.87451e+08	1412421031	1396846780	1052183253	2485055880	1020805730	1337468518	2.14881e+08
Q14980	Nuclear mitotic apparatus protein 1 OS=Homo sapiens OX=9606 GN=NUMA1 PE=1 SV=2	60	60	37	330	6.87728e+08	2.90602e+08	3.70152e+08	591401443	405121109	9.20803e+07	2.84196e+08	5.38895e+08	7.88271e+08	3.32534e+08	263565910	236708585	3.49369e+08	3.46073e+07	3.80901e+08	1154935008	391576429	2.01132e+08	6.24769e+08	5.80225e+08	7.97671e+08	1341092653	3.33844e+08	2032662684	1813515667	8.93743e+08	1398011373	6.43213e+08	1.51197e+08	5.75493e+08	2.24047e+08	2313996736	3.69612e+08	603056035	1.26756e+08	1.94833e+08	5.34506e+08	5.54391e+08	8.29728e+08	1078788606	455271487	2.90832e+08
P07355	Annexin A2 OS=Homo sapiens OX=9606 GN=ANXA2 PE=1 SV=2	42	42	76	1433	7913940144	1712969664	2493644653	9627829366	6.95911e+08	1398364901	5447818785	3277355141	7059544779	2691250546	1568551593	3198142012	2923365423	4.60089e+08	2172325470	13891605074	4820950064	2098479693	9077067456	5206196576	5054378203	2129837924	5.8181e+08	19517518796	36865920516	6504809933	13821428783	7308453432	4728540783	20779297621	4279263887	18022868131	4956459419	3887671384	1300208569	1739245479	7549090176	818485681	5539677859	6709568583	9412340229	1382648722
P78371	T-complex protein 1 subunit beta OS=Homo sapiens OX=9606 GN=CCT2 PE=1 SV=4	43	43	76	501	3.46577e+08	378855959	1.99689e+08	1.34499e+08	3.60531e+08	1.93053e+08	2.24765e+08	166504934	3.15171e+08	2.36904e+08	7.31612e+07	1.93164e+08	2.56495e+08	5.48853e+07	2.00104e+08	1312217192	1.60035e+08	239074260	2.86057e+08	4.56423e+08	2.82271e+08	6.50921e+08	3.03584e+08	2886271365	1885403479	4.57004e+08	1027059050	6.61412e+08	2.01776e+08	1111566733	1.3433e+08	4540349435	1.1302e+08	8.23119e+08	503549888	9.28423e+08	6.05561e+08	6.42132e+08	9.73349e+08	5.23427e+08	9.46527e+08	2.34113e+08
P02788	Lactotransferrin OS=Homo sapiens OX=9606 GN=LTF PE=1 SV=6	56	56	74	588	5.57008e+08	2051916221	4117934792	2.38109e+08	2.8872e+08	4.57889e+08	2.84552e+08	9.91072e+08	1609044950	3683227819	3.21565e+08	1509133894	2408267110	8.01293e+07	7.27538e+07	7889012819	1.54928e+08	8.83437e+08	1476781594	1146395530	7309133404	198514346	3.02066e+08	532367621	2062435627	6.26119e+08	1722553673	1134871746	1327825784	2.59965e+08	9.30191e+07	1118940649	1.72333e+08	8.32155e+08	3.39504e+08	1214683439	1476991241	3.83696e+08	1576728820	12910765964	2.67096e+08	2.19321e+08
P08133	Annexin A6 OS=Homo sapiens OX=9606 GN=ANXA6 PE=1 SV=3	53	53	70	883	2589519388	5.18021e+08	6.21179e+08	6.73367e+08	2183139981	4.29412e+08	3.27364e+08	3.3673e+08	991927380	3.57846e+08	224199411	5.84731e+08	1123274653	1.76427e+08	936603144	1380279576	1018180127	8.50781e+08	1480026173	8.5402e+08	1234549529	5.48596e+08	1765073526	2991518837	6169958605	9.91562e+08	2429854691	2034899188	4.62112e+08	3319644440	1322674885	6708048921	8.32133e+08	8.39093e+08	3995704145	8182209629	886283778	4924087956	1409136897	2365431511	3089083581	5.31382e+08
P07237	Protein disulfide-isomerase OS=Homo sapiens OX=9606 GN=P4HB PE=1 SV=3	43	43	73	1137	3204023733	1351372538	1553744426	1555380477	6511295246	1068515138	1341861226	1046217370	1786580849	1054404872	6.78048e+08	1311468933	3098269054	2.49614e+08	1238037887	2770623374	1231891865	2489608117	2094096816	2485938395	2132282860	1287761594	3227145148	9920759132	8923121800	2281728448	4837077799	7529907302	1119903940	6783375275	1143040067	9761756025	1092870364	4115706320	9048149365	22082216587	2743825081	13321574841	2601929852	849687107	5797803518	1696525857
Q16891	MICOS complex subunit MIC60 OS=Homo sapiens OX=9606 GN=IMMT PE=1 SV=1	50	50	67	424	4.97742e+08	3.71619e+08	414267800	2352917265	4.06843e+08	512866049	1065728872	1314179774	2.25202e+08	6.76533e+08	5.87885e+08	4.32e+08	3.45483e+08	1091342101	1274087451	6.65596e+08	2.44129e+08	2.59898e+08	6.9054e+08	979067705	909559194	5.65147e+08	4.82244e+08	2860225239	2183296986	8.78026e+08	599140957	1152880670	2.02587e+08	1475620958	1249585041	6170540040	3095979643	1118620961	9.70432e+08	1410154820	1039609216	1311303249	1010562334	3.06416e+08	1584359605	4.31542e+08
P11586	C-1-tetrahydrofolate synthase, cytoplasmic OS=Homo sapiens OX=9606 GN=MTHFD1 PE=1 SV=3	56	56	55	626	623017744	2.26447e+08	1.68618e+08	182452323	5539355862	2.27869e+08	1.931e+08	1.90651e+08	6.43696e+08	125038260	124343989	2.32324e+08	1007834626	1.59872e+08	2.50725e+08	1204235451	3.69657e+08	768962737	2.92385e+08	505660994	1.29185e+08	1305493680	2391747550	2053477734	1751191668	5.43498e+08	1081791253	3549205881	6.97179e+07	1000723682	1.16714e+08	2523308949	1.02988e+08	9.09581e+08	5015675327	12776844033	2.99527e+08	6919802499	8.24199e+08	3.66229e+08	912577317	6.41852e+08
P42765	3-ketoacyl-CoA thiolase, mitochondrial OS=Homo sapiens OX=9606 GN=ACAA2 PE=1 SV=2	33	33	85	562	1124507988	230141657	3.48946e+08	6.5624e+08	6132917100	3.34892e+08	2.96503e+08	5.5513e+08	559466077	7.41089e+08	52447472	2.60562e+08	1089808603	6.523e+07	4.05398e+08	4.18545e+08	211053420	1252477689	2.52715e+08	712695422	611292378	2.16181e+08	3066055927	2446385284	2191222686	1049178798	7.05742e+08	4650622927	1.42673e+08	1452834662	2.39566e+08	4942413404	456016494	2522093835	9899055712	19860746687	1007331908	11527936835	6.34229e+08	125538582	2831669861	5.86868e+08
P46940	Ras GTPase-activating-like protein IQGAP1 OS=Homo sapiens OX=9606 GN=IQGAP1 PE=1 SV=1	62	60	42	649	1364858362	4.45254e+08	4.64513e+08	5.22508e+08	1.86332e+08	3.09004e+08	6.8088e+08	281498208	4.09205e+08	4.56742e+08	1.29489e+08	4.1887e+08	446732101	7.25416e+07	2.95871e+08	2431332274	651587095	3.52292e+08	1260450464	880208319	1132584781	1082371235	190507355	2261717365	3074226593	8.11346e+08	1897202655	7.38874e+08	2.02812e+08	1520510278	8.97554e+08	3960773987	555066994	6.09249e+08	1.30064e+08	6.14764e+08	1360162297	7.85616e+08	1022191570	2215713171	1440490543	154687713
P0DMV9	Heat shock 70 kDa protein 1B OS=Homo sapiens OX=9606 GN=HSPA1B PE=1 SV=1	47	26	61	982	1602777235	7.7198e+08	1377703126	1101195917	1197620359	561348301	6.19924e+08	8.94451e+08	1914147727	1110230843	292489446	6.50618e+08	1509199680	4.63965e+08	9.80422e+08	3272019757	1245925440	7.33176e+08	3623347241	1077667913	1888863454	2726772133	4.98254e+08	7724303230	8923186978	1861894177	3677169410	2841056693	8.41376e+08	2984231826	1218615974	5541920139	7.45327e+08	3649048510	1352068245	2466893795	5891066186	1407270173	3230734600	1417023560	2799821711	187436803
P13639	Elongation factor 2 OS=Homo sapiens OX=9606 GN=EEF2 PE=1 SV=4	46	45	51	1043	1342948013	1238637124	1423360587	7.56566e+08	1519252062	5.38331e+08	8.90718e+08	6.8116e+08	1636318135	7.48243e+08	3.13608e+08	9.05501e+08	1343606861	2.29037e+08	3.25342e+08	5936693811	9.39433e+08	8.28385e+08	1792250955	2182306809	1578187216	4507013725	6.59119e+08	8534164799	5726345463	1730649617	3403008023	4424226795	9.14975e+08	2691509283	4.33627e+08	10179429471	3.27932e+08	1654648358	1407292853	4216099129	1745382504	2374283024	3294984866	2433153880	1986633116	3.30741e+08
P40939	Trifunctional enzyme subunit alpha, mitochondrial OS=Homo sapiens OX=9606 GN=HADHA PE=1 SV=2	50	50	61	725	1458364205	4.49423e+08	5.21762e+08	2.98389e+08	3401555175	369543977	4.61134e+08	4.13303e+08	4.25645e+08	6.94424e+08	1.29575e+08	4.45246e+08	9.66357e+08	9.89664e+07	1.30746e+08	1385447447	3.47946e+08	8.75477e+08	7.85796e+08	687270423	669512352	6.32405e+08	2187322288	2931626438	5077493583	8.41025e+08	1661049909	2304064045	2.04682e+08	1697622598	2.84063e+08	6158337721	2.99066e+08	1451262425	4590459938	6838340432	1532735557	5932441508	1596716208	1842333042	2611975152	4.70862e+08
P22626	Heterogeneous nuclear ribonucleoproteins A2/B1 OS=Homo sapiens OX=9606 GN=HNRNPA2B1 PE=1 SV=2	37	35	80	907	1469029275	5.48549e+08	1104047721	6.55192e+08	9.35085e+08	6.13116e+08	9.66182e+08	8.4532e+08	4.83917e+08	1495318331	4.71912e+08	8.99638e+08	1220904502	367163039	4.87593e+08	2272803272	1031990343	7.21984e+08	2098476463	1634085418	1334688222	2000925547	9.02507e+08	11766016688	4683599481	6.8863e+08	1244489936	1708903324	1120538758	2319654728	7.34037e+08	8082650141	639249231	1765386057	1602183297	3221322634	1527309226	1904291853	2293860722	1345762665	2962871199	4.0425e+08
P23141	Liver carboxylesterase 1 OS=Homo sapiens OX=9606 GN=CES1 PE=1 SV=2	43	43	63	587	3669518506	167729641	1.03384e+08	120035990	17201936019	8.24919e+08	2.01639e+08	3.2052e+08	1296364377	272096041	143287365	5.77051e+08	3264280075	5.73671e+07	1370809264	1.43325e+08	2.82297e+08	3175362313	8.03526e+07	6.58412e+08	3.37571e+08	4.46078e+08	14606135530	8.99496e+08	5.56409e+08	540598285	1053098982	11344676143	3.7037e+08	5.71556e+08	3.41521e+08	2.20422e+08	478429550	3167699938	26525441213	40611042282	4.45797e+08	35446852188	4.65007e+08	3.07083e+08	7180575517	2098331062
P30101	Protein disulfide-isomerase A3 OS=Homo sapiens OX=9606 GN=PDIA3 PE=1 SV=4	44	44	67	1079	2901462596	1918720322	1899096832	1395652187	3699841079	1051067513	1207127205	2012555365	1577754956	1589430405	6.51567e+08	1256487689	2458069773	2.24024e+08	8.30484e+08	3156636359	1499163894	2645538343	2918377795	2352628220	2283420928	2124030709	1663226157	12666811903	12204182336	2344056652	4070259677	8267206012	2479018985	5089115763	1228475478	13320859044	1165751149	3362372573	3820054544	11642685608	2621165947	6657363118	3600895346	1165904417	4187745346	1146380185
P13667	Protein disulfide-isomerase A4 OS=Homo sapiens OX=9606 GN=PDIA4 PE=1 SV=2	52	52	63	753	1219720422	7.85578e+08	1506334569	8578117182	2005840547	1534231873	2006356654	2972186341	3128373715	1135053439	1989001783	9.26065e+08	1702781883	7.72074e+07	1746943754	1179215550	6.97195e+08	1063881891	1766237141	8163101506	5.96542e+08	2061582034	1227569041	6079654884	5179849301	9.29342e+08	1990497660	4126411828	2.46924e+08	1977869719	1869333589	8172296243	4103256996	2733072462	2074456658	6112293139	2341033380	3047048733	2566522077	5.8523e+08	6296341683	1140545619
Q05707	Collagen alpha-1(XIV) chain OS=Homo sapiens OX=9606 GN=COL14A1 PE=1 SV=3	56	56	33	641	2496039892	1.43801e+08	3.141e+08	1387652439	2.61676e+08	2.56374e+08	2.51477e+08	439215858	2433875996	4.06599e+08	5.90529e+08	544024966	4.99985e+08	2.15988e+08	2498746332	4.40335e+08	1425880014	8.03863e+08	1510058281	1447592702	1112044841	1.69911e+08	2.76153e+08	5160219845	2001133519	1662244047	4601116686	7.26447e+08	3.93957e+08	3217029067	4847600219	5036405133	2606811024	6.83522e+08	1.19396e+08	3.07715e+08	1193176010	7.83388e+08	4.30615e+08	1.63712e+08	5755375637	3.27034e+08
P00367	Glutamate dehydrogenase 1, mitochondrial OS=Homo sapiens OX=9606 GN=GLUD1 PE=1 SV=2	37	37	64	738	1578589220	3.03284e+08	3.24609e+08	6.98146e+08	8669794274	4.22979e+08	4.45294e+08	6.42079e+08	6.14551e+08	577533339	1.5482e+08	4.03024e+08	1889094172	9.99658e+07	748868243	1540477820	2.86603e+08	1665670223	633923446	528027281	3.9985e+08	544476740	5675586877	2392462402	4379415757	1068980345	1815741725	8791412573	2.01026e+08	1787593901	2.56628e+08	6972601675	5.39226e+08	3192796266	17453913884	39598207474	1245007054	15131755693	1912870079	1126522096	5264805638	1819923043
P49588	Alanine--tRNA ligase, cytoplasmic OS=Homo sapiens OX=9606 GN=AARS1 PE=1 SV=2	46	46	49	330	1.56961e+08	1.74989e+08	1.73646e+08	1.51085e+08	1341324223	3.65158e+07	8.92489e+07	8.95119e+07	1.5491e+08	1.49043e+08	4.72083e+08	1.59037e+08	2.44246e+08	9.21915e+06	240370274	4.88572e+08	162967137	1.78044e+08	1.67302e+08	232666641	1.52125e+08	2.84235e+08	4.85641e+08	7.87766e+08	7.66536e+08	3.60452e+08	4.28582e+08	768087903	1.89561e+08	3.67695e+08	5.90235e+07	1462487824	1.19213e+08	2.28364e+08	2.29004e+08	7.13809e+08	2.33712e+08	8.56863e+08	298169089	6.99692e+08	3.04965e+08	141353530
P42704	Leucine-rich PPR motif-containing protein, mitochondrial OS=Homo sapiens OX=9606 GN=LRPPRC PE=1 SV=3	60	60	45	525	5.01021e+08	5.09837e+08	3.95321e+08	5.09386e+08	844610770	124370606	2.73015e+08	573560648	2.41278e+08	2.67844e+08	118679475	2.77232e+08	5.37757e+08	254009004	4.98158e+08	1238035030	3.22454e+08	3.06442e+08	6.53624e+08	8.30285e+08	4.60589e+08	1422803305	5.6606e+08	3945031141	3658446771	644228654	1317625592	860620432	1.39534e+08	2188158237	1.98347e+08	6916759601	1.5322e+08	8.15736e+08	921378391	1775689770	1600768003	1574196069	1539217175	8.45559e+08	1200944130	2.76131e+08
Q71U36	Tubulin alpha-1A chain OS=Homo sapiens OX=9606 GN=TUBA1A PE=1 SV=1	33	1	70	1312	5532668700	3528342537	5725913644	3331270671	2998361540	3915351239	3955675514	2918407810	5961681289	2768350608	7.77917e+08	2814392454	4357491137	1148081855	2756758093	15167167513	2901777456	2829336017	7325782246	7249994507	3626072384	12122257113	2460638470	28925843993	22839477427	7682840404	12633732174	7536897643	5017357261	13653796018	3521077324	32546165912	2849642182	6275009428	3164101286	6980353600	10223487820	6182080443	10475614113	14285752566	11152174416	1208077439
P67936	Tropomyosin alpha-4 chain OS=Homo sapiens OX=9606 GN=TPM4 PE=1 SV=3	37	21	85	1020	5715353187	1851765431	3069965731	4963026202	1338329280	847256824	2161742301	4992606039	5511066065	2309658358	2113711638	1732515369	1658901944	6.51321e+08	6507373791	1816842107	2782551846	1634081914	3352195608	3845332218	3388511827	8.21275e+08	4.52881e+08	20712533720	14212402098	3757113641	6183530242	5757121589	7.99366e+08	13114421132	2835671343	13757799804	3346872986	4668460261	9.68315e+08	2222789680	3050343246	6.05484e+08	4420339444	5.87889e+08	4100110635	1049062062
P00352	Retinal dehydrogenase 1 OS=Homo sapiens OX=9606 GN=ALDH1A1 PE=1 SV=2	37	34	78	693	2356838625	426313579	6.8145e+08	8.63499e+08	8213840352	8.23864e+08	2.92983e+08	216029537	1773320810	2.23554e+08	256363571	376040294	2156516013	1.02263e+08	2148079478	3.37176e+08	7.90599e+08	2607780840	1.43451e+08	8.90848e+08	79014473	340463290	6382248830	2683300534	856006082	1206243816	2850784454	3279707976	6.05302e+07	7.29932e+08	2605450295	4674528023	234963313	2272317312	13162181289	21382540811	1.27915e+08	15342201963	1587948957	7.67997e+08	2730813193	1742428800
P58107	Epiplakin OS=Homo sapiens OX=9606 GN=EPPK1 PE=1 SV=3	63	56	41	240	3.43264e+08	3.37435e+08	2.97165e+08	8.59122e+08	5.29264e+08	3.8973e+08	1.21283e+08	182585999	554012475	4.83402e+08	1041912078	3.1706e+08	4.24308e+08	6.72602e+07	334716242	3115923601	1093354005	2.57068e+08	7.22329e+08	1136607447	390427503	1385518264	7.35751e+08	2088870331	1201964165	3.97928e+08	602193042	7.73905e+08	7.09276e+07	5.64222e+08	3.23757e+08	1840785534	7.2428e+08	6.21467e+08	242949418	1.87136e+08	5.81301e+08	1122782461	6.71075e+08	4.85754e+08	7.33689e+08	6.91519e+08
Q06278	Aldehyde oxidase OS=Homo sapiens OX=9606 GN=AOX1 PE=1 SV=2	44	42	45	196	3.31911e+08	1.15715e+08	263539686	357938435	1667370146	2.99904e+08	416014812	3.42177e+08	3.65441e+08	195284301	1.33199e+08	1.05513e+08	4.04096e+08	95652182	1.5268e+08	4.57012e+08	7.25363e+07	3.25479e+08	2.25846e+08	419756527	441568274	1.98431e+08	750036095	1.7799e+08	2.1954e+08	4.96148e+08	5.20369e+08	1426699534	1.55886e+08	1.71597e+08	2.85924e+08	2.58493e+08	2.34177e+08	4.30075e+08	2203575366	8561706080	3.06625e+08	2599148660	2.11095e+08	3.33571e+08	3.86032e+08	1.53445e+08
P04350	Tubulin beta-4A chain OS=Homo sapiens OX=9606 GN=TUBB4A PE=1 SV=2	27	2	66	1423	288762635	178013110	1294828538	1816780196	390765958	687826296	2831007502	680502136	85975808	1341634446	114872502	348122316	254587324	16351363	686943186	1583974327	1.98058e+07	1.93022e+08	386286894	1133358489	1527453726	399587250	8307036	2391325752	941178606	1856205610	1357384489	685021812	210519904	6.60975e+08	1039677752	2031121364	2535527936	2120124309	339186560	120472456	1689691192	875409171	6.60041e+08	1226441058	2276972892	90392693
P24752	Acetyl-CoA acetyltransferase, mitochondrial OS=Homo sapiens OX=9606 GN=ACAT1 PE=1 SV=1	32	32	74	532	1632774227	1.50861e+08	116397784	1.91982e+08	6533701001	2.86354e+08	1.48936e+08	2.80816e+08	107794212	2.69958e+08	1.09509e+08	2.86128e+08	1558811735	6.43943e+07	1.22128e+08	2.62236e+08	1.1905e+08	1198511531	3.23306e+08	3.35644e+08	1.6992e+08	2.87205e+08	3869470312	1315768189	695107012	2.67581e+08	5.12746e+08	6332879070	98091561	678050771	9.445e+07	1150911941	3.01303e+08	2258806759	9917982236	17191378699	450012740	11703842044	3.90408e+08	1.68598e+08	3957378409	1295294413
P08603	Complement factor H OS=Homo sapiens OX=9606 GN=CFH PE=1 SV=4	46	42	48	489	1558116064	4.42286e+08	6.8047e+08	2564555772	243759724	1.00565e+08	7.47315e+08	1236781624	4920800884	4.72712e+08	392159516	4.03458e+08	4.40717e+08	63719118	1644117845	4388798257	2.87286e+08	2.65819e+08	9.96779e+08	449119657	7.13513e+08	4.9246e+08	1.52939e+08	2309915626	1296115184	3968828288	3573516921	197266335	3.03958e+08	2987347082	1045192265	2820941079	9.16277e+08	396660849	2.65397e+08	534440525	1330378747	3.65099e+08	1145194056	3366934383	1684984978	1.78739e+08
Q9BQE3	Tubulin alpha-1C chain OS=Homo sapiens OX=9606 GN=TUBA1C PE=1 SV=1	31	2	64	1213	9.76291e+07	5.23053e+07	1.51525e+08	1.46853e+06		110605534	5.31606e+07	53833030	1.97366e+08	5.05964e+07	5.59371e+07	6.27206e+07	8.62701e+07	3.75502e+07	1.87267e+08	4.85151e+08	4.94915e+07	3.90651e+07	2.2367e+08	1.12892e+08	1.94075e+07	1.94177e+08	34801374	511753548	2.16546e+08	1.564e+08	242129498	3.52255e+07	3.91406e+07	1.16625e+08	17516773	410038992	3.86571e+07	55734912	69740780	1.02676e+08	3.48117e+08	5.32958e+07	130388432	5.28932e+08	1.48194e+08	4459126
P68104	Elongation factor 1-alpha 1 OS=Homo sapiens OX=9606 GN=EEF1A1 PE=1 SV=1	30	19	64	1037	4040142535	2201486054	2312641625	1264579296	3999832397	1187385682	1585943410	1258261096	2780536416	1423925200	5.10054e+08	1549140590	2995757084	311644466	6.69428e+08	9413482972	1872263164	1616252475	3338492298	3087162144	2164489572	5841260575	2129971306	26360255780	11331898101	3907662068	7574304507	5496547216	2061008573	7477096065	1030002834	26545391818	836197105	3883260105	4183973319	9087366859	6015118790	6490981754	7144418291	6507734664	5232320609	6.27251e+08
P05091	Aldehyde dehydrogenase, mitochondrial OS=Homo sapiens OX=9606 GN=ALDH2 PE=1 SV=2	38	35	60	933	4190786756	1087727090	8.80273e+08	8.69407e+08	18445464102	6.22094e+08	6.07867e+08	1068622623	914985181	5.60009e+08	223832915	1043609538	3880206861	2.35232e+08	858805927	1411160972	9.52196e+08	5023798923	9.14297e+08	1329664057	7.23724e+08	1037366555	9612206037	6327450507	4969969809	2057546394	2180893435	13919755946	2.87443e+08	3583541967	5.74561e+08	8848634686	5.15587e+08	6254148619	20118464217	33045899962	1474190811	33695680114	2740461715	1027462513	9226588206	2149647630
Q08426	Peroxisomal bifunctional enzyme OS=Homo sapiens OX=9606 GN=EHHADH PE=1 SV=3	45	45	64	304	7.60769e+08	529968524	505701810	219338554	5595985044	426471892	2.41159e+08	5.21904e+08	397023690	4.59562e+08	1.04066e+08	3.51076e+08	1121558902	152346474	178321504	1128672734	2.50609e+08	8.35858e+08	975347665	612673665	3.77744e+08	9.96372e+08	2664670902	2512732190	2040003470	779628195	9.36854e+08	4137333775	2050223789	1238665866	79458079	5558975278	287979118	2093284895	5488720798	11615379532	1418083692	11706464582	1305221102	6.40966e+08	2241937873	8.48341e+08
P05023	Sodium/potassium-transporting ATPase subunit alpha-1 OS=Homo sapiens OX=9606 GN=ATP1A1 PE=1 SV=1	46	46	45	692	1408686618	1743871421	1309105582	3.70477e+08	1481362054	3.28196e+08	7.7479e+08	6.92964e+08	590076613	8.61782e+08	5.15859e+08	9.50525e+08	775485082	1.42314e+08	3.40318e+08	3786159337	1182829393	6.23934e+08	1418409506	1335902492	7.46526e+08	1130533873	6.32334e+08	5051540992	4957855481	1370230057	1021271782	1543579383	2.71423e+08	3927917601	785232065	7480034538	9.20656e+08	1812832887	5.53174e+08	1248456373	3682872736	1330154289	3396456165	8.39857e+08	2165155544	2.33689e+08
P06396	Gelsolin OS=Homo sapiens OX=9606 GN=GSN PE=1 SV=1	35	35	48	635	3313187332	1030301666	1750668105	2923267871	6.76913e+08	1193231070	2660825196	776142319	3251356006	1219249884	3.36331e+08	9.72761e+08	1222334260	526205110	1290430753	2888994563	1495755521	1096127706	2220694617	1262712458	1804626979	728577509	475643614	4880034451	7808407619	2593383283	7932098692	1900646316	7.79507e+08	6433892476	1946158039	5300816043	2099920632	1241547315	7.73637e+08	1611961967	2760141463	1152591405	2440150755	1369294629	3949185682	5.31881e+08
P09874	Poly [ADP-ribose] polymerase 1 OS=Homo sapiens OX=9606 GN=PARP1 PE=1 SV=4	45	45	51	270	1.34657e+08	2.34597e+08	7.31152e+07	1.38522e+08	2.13911e+08	5.02282e+07	8.16738e+07	1.98427e+08	121807292	1.20514e+08	8.64464e+07	7.43921e+07	1.97338e+08	2.62264e+07	5.92647e+08	188945205	4.24391e+08	6.82278e+07	1.45183e+08	2.35757e+08	1.27931e+08	4.89108e+08	1.49965e+08	2151998432	5.93277e+08	1.38441e+08	3.23891e+08	848172372	1.39087e+08	5.3339e+08	9.10633e+07	1945990489	7.60503e+07	2.90188e+08	3.6153e+08	8.4403e+08	2.29139e+08	2.8736e+08	390183600	1.67959e+08	4.04817e+08	9.82187e+07
P06748	Nucleophosmin OS=Homo sapiens OX=9606 GN=NPM1 PE=1 SV=2	29	29	74	556	5.73652e+08	4.29175e+08	4.38831e+08	6.72233e+08	3.34769e+08	4.55543e+08	581420605	7.3882e+08	3.08551e+08	8.78055e+08	3.28672e+08	6.21223e+08	451268414	1.16955e+08	3.1732e+08	1628268033	3.42017e+08	331456092	8.8158e+08	1350793883	1179826140	1501885462	2.60871e+08	5672914118	2635696000	6.76004e+08	1000142078	9.69083e+08	1291349888	2066694610	3.56883e+08	6085789393	3.13116e+08	1384926791	6.37569e+08	1070817332	1131796096	6.46535e+08	1562326535	2.19729e+08	1407202435	1.56316e+08
Q12906	Interleukin enhancer-binding factor 3 OS=Homo sapiens OX=9606 GN=ILF3 PE=1 SV=3	45	40	68	393	349289153	1.90886e+08	3.3114e+08	2.04433e+08	3.707e+08	1.59696e+08	1196378090	1129560208	64282861	1521179888	4.77928e+08	1312599762	2.33239e+08	1.79129e+07	1683941738	4.27758e+08	2.38379e+08	9.85006e+07	5.00642e+08	414634947	1367310746	3.72368e+08	1.70359e+08	2547495189	1474760431	2.93843e+08	4.11129e+08	3135247404	194480238	8.86109e+08	1.81204e+08	3882237013	1525063662	2767887218	1.37234e+08	3.77065e+08	4.47123e+08	2.40692e+08	6.651e+08	1.46414e+08	6.92341e+08	1198935277
P50990	T-complex protein 1 subunit theta OS=Homo sapiens OX=9606 GN=CCT8 PE=1 SV=4	42	42	73	482	8.52814e+08	1036264845	1044053957	1260567785	4.71552e+08	1.55717e+08	753864966	1642289631	192737213	1419922176	272964743	6.83237e+08	720517042	7.96544e+07	1655368665	1825987850	3.9244e+08	4.65143e+08	878275576	1577708511	1536264209	1251501238	371168731	3514964657	2672694409	9.04548e+08	1601407162	4267558628	3.05564e+08	1175055039	7.3105e+08	6029850595	4.40861e+08	3121007674	7.36034e+08	1399107030	1567245314	7.21671e+08	1758279830	895883829	2014981131	271501956
P20700	Lamin-B1 OS=Homo sapiens OX=9606 GN=LMNB1 PE=1 SV=2	55	48	65	544	6.80893e+08	3.9916e+08	391180645	2.33447e+08	3.23383e+08	157613786	2.00129e+08	406794164	1.97003e+08	4.02842e+08	1.61824e+08	2.55211e+08	3.7976e+08	1.4919e+08	1746110824	6.09962e+08	4.02316e+08	2.75279e+08	7.05836e+08	4.1103e+08	5.6362e+08	658167952	1.27238e+08	4247637657	2308951363	2518358106	829129625	1387591417	606202028	2047119892	1.87612e+08	4241589116	2.59542e+08	8.58437e+08	2.48987e+08	6.23912e+08	6.07488e+08	2.07719e+08	1462781716	1.79306e+08	1088574509	116281252
Q15582	Transforming growth factor-beta-induced protein ig-h3 OS=Homo sapiens OX=9606 GN=TGFBI PE=1 SV=1	32	32	55	626	7.95974e+08	294481792	1067030304	9.81052e+08	1.75065e+08	5.40698e+08	569003346	7.95564e+08	5707002787	414133496	1.09688e+08	608504048	4.24107e+08	1.02351e+08	2.79936e+08	9.0728e+08	2.26019e+08	160695421	2163584839	1269910229	6.16836e+08	2792098275	1.24624e+08	9332518518	3313968296	2784002691	2430696503	5.92572e+08	1.85789e+08	8004812573	8.08823e+08	7254954918	1316549564	5.97417e+08	7.27472e+07	1.56451e+08	3061410295	4.74603e+08	3072404602	1588959101	3501842475	1.60267e+08
P05062	Fructose-bisphosphate aldolase B OS=Homo sapiens OX=9606 GN=ALDOB PE=1 SV=2	32	32	73	519	3346806117	4.74369e+08	1044187080	8.05e+08	17286115252	4.3628e+08	553184808	6.27954e+08	4077444747	1692707978	651002414	4041245278	4272221260	1.45355e+08	921512719	9.37546e+08	3.8879e+08	2521943485	7.19069e+08	2213762725	2073669628	374889465	14556970625	861068436	1025890070	3684394998	2754610180	8812052208	3.61557e+07	1250675100	3.6464e+08	655351099	316791809	3360206449	28399062651	54055386761	5.85491e+08	48797107631	9.59275e+08	2472728542	2465466017	1537689708
P11498	Pyruvate carboxylase, mitochondrial OS=Homo sapiens OX=9606 GN=PC PE=1 SV=2	48	48	51	280	4.59869e+08	9.42411e+07	2.67338e+08	4.74167e+08	2198150989	1.13039e+08	1.75751e+08	2.47401e+08	359941698	2.50942e+08	8.17781e+07	1.29307e+08	6.27306e+08	4.01121e+07	6.12438e+08	7.94723e+08	6.98717e+07	508889239	1.91282e+08	6.28922e+08	5.05287e+08	1.43527e+08	8.23453e+08	4.29511e+08	3.93258e+08	4.83013e+08	4.45528e+08	4187744464	172856038	4.11004e+08	2.66436e+08	7.75427e+08	236354936	1165502144	2918903537	7835147342	4.19144e+08	3468507493	2.23794e+08	947774561	1597849438	6.44528e+08
P02647	Apolipoprotein A-I OS=Homo sapiens OX=9606 GN=APOA1 PE=1 SV=1	40	40	79	1060	9701772235	2342928605	3817292128	7712459586	3817530784	8.03636e+08	3500477807	2498227343	32003964781	1110143235	1735511081	1427062042	2778866460	7.7181e+08	31178377707	45559097150	2573401546	2625136397	5494868894	8080813516	1795607913	1973468181	1475763093	11354929162	6644367097	19939758604	16387008263	2580412555	1.14675e+08	20922125724	4668833320	18898694827	8.73938e+08	1359003778	1600137552	3542080995	7014933770	5077383462	8787096274	10269583892	7868310303	8.52893e+08
P01009	Alpha-1-antitrypsin OS=Homo sapiens OX=9606 GN=SERPINA1 PE=1 SV=3	31	31	62	794	9538087316	1009020507	9.6628e+08	7910675796	1461234522	2.25755e+08	1357829164	8.62234e+08	18827705520	3.48199e+08	4.33693e+08	4.64285e+08	1591313228	3.20069e+08	13981010592	8933413329	3572474482	9.41507e+08	2762153230	4547344006	3.19332e+08	1324332520	712512961	12459716265	3313239398	8526457362	12712572843	1228932739	9.04112e+07	7577108108	12341043307	6999492460	1134010292	676805123	7.86324e+08	1728747432	3704827337	2551235369	3999589921	18159495851	7458409814	3.41334e+08
Q9Y6R7	IgGFc-binding protein OS=Homo sapiens OX=9606 GN=FCGBP PE=1 SV=3	56	56	26	111	3.44805e+08	5.45362e+08	244966856	3.81102e+08	2.48196e+08	91322347	2.31004e+08	274317558	5.66092e+08	2.41559e+08	3.12106e+08	4.24564e+08	4.76475e+08	104746513	239660257	6.804e+07	559494985	4551310824	4.16782e+08	474704710	1.92623e+08	316132192	1.3875e+08	269786010	156682476	6.37575e+08	1.64208e+08	7.99164e+08	1.02515e+08	8.14403e+08	1.71523e+08	239858179	2.52869e+08	4.00145e+08	5.14699e+07	57721244	1.48745e+08	1.24429e+08	1.54905e+08	2.77349e+08	165079664	3.85029e+08
Q92945	Far upstream element-binding protein 2 OS=Homo sapiens OX=9606 GN=KHSRP PE=1 SV=4	35	32	60	360	3.62215e+08	1.82332e+08	2.71804e+08	266868379	202086721	66781459	1.14798e+08	2.02662e+08	48078069	2.49679e+08	1.05339e+08	2.22398e+08	2.38525e+08	5.6687e+07	3.72593e+08	159428866	3.32172e+08	1.2911e+08	4.63085e+08	472434087	4.19092e+08	4.15284e+08	1.19297e+08	1665375566	9.31316e+08	161002779	175974313	4.73134e+08	1.99795e+08	3.59157e+08	1.76146e+08	2073871732	1.60439e+08	6.13812e+08	1.93366e+08	5.03092e+08	2.24507e+08	2.50882e+08	5.05522e+08	163737547	456833659	5.02803e+07
P35442	Thrombospondin-2 OS=Homo sapiens OX=9606 GN=THBS2 PE=1 SV=2	41	40	34	319	5.15182e+08	8.49905e+07	2.1686e+08	1.88265e+08	1.65904e+08	1.16617e+08	2.09122e+08	1.29357e+08	3164221709	2.59385e+08	8.38749e+07	1.89322e+08	2.44165e+08	7.27207e+07	1.0539e+08	1471654367	1.09318e+08	1.71645e+08	9.08129e+08	656455907	2.25076e+08	1.8349e+08	1.81473e+08	3539139033	1646415211	1197429579	7.789e+08	494652632	4.77954e+08	4862176025	3.08183e+07	1393924210	2012911110	3.6691e+08	7.46203e+07	60159812	1018454903	148804802	6.50084e+08	8.76272e+08	1240466619	2.74264e+08
P04040	Catalase OS=Homo sapiens OX=9606 GN=CAT PE=1 SV=3	33	33	63	468	1067947877	3.70597e+08	414937659	3.92949e+08	4784391178	148504759	402217891	3.4947e+08	8.71804e+08	5.07615e+08	206936296	3.07398e+08	1056527868	20899364	5.76468e+08	1701083117	2.42048e+08	9.9778e+08	3.21929e+08	7.37601e+08	7.93057e+08	1.2327e+08	3057923991	1256231220	1092311243	8.01845e+08	1144449507	4466778655	1.4449e+08	1302339230	1.6743e+08	1465100867	2.93274e+08	1411271771	5402636720	14233794378	421965588	11201835919	8.36298e+08	5.65585e+08	1919078079	8.3826e+08
P54868	Hydroxymethylglutaryl-CoA synthase, mitochondrial OS=Homo sapiens OX=9606 GN=HMGCS2 PE=1 SV=1	34	32	59	508	1702491283	112425871	286639049	2.42866e+08	11276638050	168634176	1.09867e+08	7.80017e+07	5.72337e+08	6.22302e+08	4.86089e+07	173251579	1552958203		3.30611e+08	3.39564e+08	4.58633e+08	2418608151	2.43419e+08	5.57807e+08	6465710	1.07667e+08	7365831848	3133785449	2.48996e+08	2215525041	1276243469	7510357072	1.52079e+08	937356471	5.96904e+07	2787552647	2.11135e+08	2644327762	15764446405	21229432145	2191415158	25747856486	435510923	582558170	3235151064	5.50766e+08
P00738	Haptoglobin OS=Homo sapiens OX=9606 GN=HP PE=1 SV=1	33	15	61	834	3314390627	1729270615	1252092357	6.9832e+08	3509563517	2.15063e+08	745511906	1413326368	23922468152	6.89794e+08	7.51353e+08	4.55556e+08	1120994542	1.61514e+08	3523747574	5437209995	1163820300	1416609476	1791959549	2134285702	1635855241	1837433117	8.93996e+08	10722376151	3691818411	9069768738	7875793817	1782331051	4.26434e+08	5.32723e+08	1646128029	7713081587	5.20567e+08	8.73605e+08	3101096117	9702035526	1640798546	6359704358	4862819613	4079626307	2048297085	5.34314e+08
Q13509	Tubulin beta-3 chain OS=Homo sapiens OX=9606 GN=TUBB3 PE=1 SV=2	26	8	60	997	176333617	7.65091e+07	780551807	1276146033		1659096384	2679609608	426759609	168848015	2012646259	1.32771e+08	4.94915e+08	84480729	385635295	7453043	2285143981	17088214	4.54903e+07	4.34686e+08	835507088	2435057787	2.73372e+08	4.11274e+07	729793316	353588792	1342594560	737290888	30983909	190591861	2.26125e+08	7.00264e+08	577239376	2486210899	943391938	140405805	23805170	2560391514	1.02346e+08	2.16661e+08	2722474787	2230101408	1.11653e+08
P51659	Peroxisomal multifunctional enzyme type 2 OS=Homo sapiens OX=9606 GN=HSD17B4 PE=1 SV=3	32	32	50	542	8.46822e+08	2.81435e+08	3.7126e+08	689598768	2440376300	3.68927e+08	3.73045e+08	2.77983e+08	4.27585e+08	3.53611e+08	186128332	4.14401e+08	7.68467e+08	2.34629e+08	359255432	752379419	273854220	6.93413e+08	5.51356e+08	611419028	4.75472e+08	9.6165e+08	1413192780	1748143427	3161274666	7.5176e+08	1665153838	1835643576	5.21408e+07	846333667	3.52914e+08	3299195097	4.67267e+08	1255571244	2291347206	6052669880	6.952e+08	6009976490	1051962392	5.66742e+08	1612879627	6.31427e+08
P31948	Stress-induced-phosphoprotein 1 OS=Homo sapiens OX=9606 GN=STIP1 PE=1 SV=1	41	41	62	318	4.23489e+08	2.33267e+08	248416647	2.65468e+08	5.16233e+08	212171000	331890212	244929529	214513391	1.66015e+08	1.54568e+08	2.04039e+08	3.69426e+08	81596536	463213810	2.84158e+08	3.23625e+08	185607800	4.33271e+08	510348688	4.46076e+08	5.06794e+08	3.47104e+08	3566215003	1314119074	280613340	6.93758e+08	5.17839e+08	1.99193e+08	8.05339e+08	3.18619e+08	2736845975	1.54954e+08	410845565	2.76006e+08	6.01125e+08	5.43127e+08	6.10507e+08	5.67889e+08	3.73319e+08	6.54933e+08	1.61183e+08
P07327	Alcohol dehydrogenase 1A OS=Homo sapiens OX=9606 GN=ADH1A PE=1 SV=2	32	7	65	620	551390382	4750724	12218049	58767817	4478593198	1.57278e+08	1.34457e+08	1.59618e+07	701960618	97407337	24559887	5.42582e+07	1069232696	6.23166e+06	1.45055e+08	72884907	6.44989e+07	6.37142e+08	2.75394e+07	303619958	40631600		2829442010	61195146	74033760	4.50451e+08	3.76524e+08	1479948017	7027129	150536329	2.14628e+07	85729471	1.48605e+07	6.18399e+08	3682391685	9625621170	1.90967e+07	5477760393	243948835	1.60335e+08	731369188	628620169
P68366	Tubulin alpha-4A chain OS=Homo sapiens OX=9606 GN=TUBA4A PE=1 SV=1	27	8	62	1183	429782572	4.77826e+08	640072644	237598638	3.86437e+08	3.87364e+08	181114299	203015560	390351148	267406161	73557898	2.83819e+08	459497278	1.22214e+08	108655902	1391176140	2.63727e+08	3.1905e+08	653290031	733767821	3.08014e+08	1387134716	292369530	2085304194	2428358812	7.93384e+08	996556193	604179187	102035342	1147079868	2.10763e+08	3251612256	229840088	389111497	3.39195e+08	729319171	9.52745e+08	6.03736e+08	1270111060	2360849880	8.48215e+08	1.08353e+08
P68871	Hemoglobin subunit beta OS=Homo sapiens OX=9606 GN=HBB PE=1 SV=2	20	13	97	2316	103116000000	70594367481	15146273183	34714967392	201508000000	12482954926	40385481768	21986157252	103377000000	36854829536	111602000000	21117090744	41743703272	2020912721	67817409312	73494450927	21063863790	137102000000	25829260159	26315293885	21023279255	23011805942	39226614877	22438705593	42786420134	48753280442	123742000000	134211000000	1117287743	151212000000	35135938068	102027000000	3240478695	31294082997	51278944349	119956000000	22347646662	205903000000	47322039066	14737854284	64647325268	11519477549
P29401	Transketolase OS=Homo sapiens OX=9606 GN=TKT PE=1 SV=3	36	36	60	658	1913352838	1024116316	1040553597	9.48967e+08	763296646	6.671e+08	1025039350	7.23973e+08	1140668666	1019295416	232750316	742079761	1012792160	222433457	1410335737	2737986731	1146397324	6.36321e+08	1709307930	1079141170	1946146293	7.06355e+08	399031573	8002577609	3846516270	1040587444	2723221092	1091965636	1708491817	2743765868	1073283557	4871296937	608098360	1585110402	1335402771	2085402552	1801144641	1135421780	2751947551	1295664914	2105878885	3.51173e+08
P0DPH8	Tubulin alpha-3D chain OS=Homo sapiens OX=9606 GN=TUBA3D PE=1 SV=1	27	1	58	1081				11336276						5863877						5.03543e+06	3.30358e+06			21759694	9363186	7883254		29840160	10032073	9171394				7.98473e+06	22665372	29685604	30058252	25787680					4965754		63015492	8.01152e+06
Q93088	Betaine--homocysteine S-methyltransferase 1 OS=Homo sapiens OX=9606 GN=BHMT PE=1 SV=2	31	26	74	314	901036265	1.03952e+08	1.37045e+08	1.85987e+08	7600258887	1.48534e+08	9.49982e+07	90552390	1342876942	2.05115e+08	1.87899e+08	1.31863e+08	1220219746	4.63666e+07	326741035	163610326	122649782	1227238588	3.15588e+08	2.87652e+08	1.63583e+08	72782091	5081530506	1.36907e+08	9.79935e+07	849975240	6.30971e+08	4334170419	3.19516e+07	4.17673e+08	54023039	1.26701e+08	1.3905e+08	1321443114	6635322474	21359273380	261687402	11239693987	4.6061e+08	5.10095e+08	8.26794e+08	7.33667e+08
P61978	Heterogeneous nuclear ribonucleoprotein K OS=Homo sapiens OX=9606 GN=HNRNPK PE=1 SV=1	33	33	71	764	1356797047	7.73421e+08	1036308778	2748023350	9.00334e+08	7.00127e+08	6.23423e+08	1462966870	5.39662e+08	1193426922	4.59635e+08	7.90869e+08	1114361867	254229978	1009675950	2447177067	7.45667e+08	678706617	1607666890	3830551668	1926190975	2439749930	6.66972e+08	9042700495	4157465352	868346400	1211227230	2154991710	4.58711e+08	2354846456	5.46039e+08	7850495664	1001874024	1958185179	7.42907e+08	1992614359	1754631835	1760625299	2350387593	1570593870	3887118338	3.27533e+08
Q9Y6C2	EMILIN-1 OS=Homo sapiens OX=9606 GN=EMILIN1 PE=1 SV=3	36	36	44	460	9.41536e+08	9.30518e+07	1.69204e+08	5.47366e+08	1.23459e+08	9.34573e+07	96389860	1.0385e+08	3203302173	2.34783e+08	183506566	148846892	1.44887e+08	3.65011e+07	6.06464e+08	135628082	297570389	1.02613e+08	254383580	8.07893e+08	5.68636e+08	1148980980	1.26383e+08	5994356657	1953246893	7.87408e+08	1957346831	7.23791e+08	2.62237e+08	1570790588	1482615309	2093100094	6.09375e+08	4.45061e+08	8.02112e+07	1.36986e+08	751409970	282017762	7.47223e+08	121527454	3528992945	1.71614e+08
P35900	Keratin, type I cytoskeletal 20 OS=Homo sapiens OX=9606 GN=KRT20 PE=1 SV=1	37	33	77	306	1.67443e+08	3.04289e+07	1.39206e+07	273561113	209777088	4.42676e+07	1.3787e+08	1.16744e+08	7.63412e+08	9.21158e+08	2.78991e+08	3.16379e+08	510985358	58893049	1.08475e+08	21844416767	1.42276e+08	7.03225e+08	7.69615e+08	3.56672e+08	1.61731e+08	2.53319e+08	4.73813e+07	148172669	338384052	1157496952	3.83869e+08	1799712745	68337062	1785289655	20747491	161899583	2.13394e+08	8.97552e+08	4.29463e+07	1.17449e+08	1106184279	6.70349e+07	1075241374	8.17376e+08	4.39701e+08	34045359
P63104	14-3-3 protein zeta/delta OS=Homo sapiens OX=9606 GN=YWHAZ PE=1 SV=1	31	23	76	745	2668016932	1248854722	1494053975	1304387630	4.85929e+08	9.48052e+08	1292163420	1443598679	2106143681	1991136347	9.65097e+08	1256255411	1626308129	3.43374e+08	1111326362	8147010813	1572896638	1323642201	2952111480	2118009253	2169860258	3524077196	356593005	14118385519	6223076686	3081106266	4346680779	2483206720	2721914413	5295927106	1265046979	11542576953	9.48879e+08	3170011074	661278205	1269726240	5801260018	9.51856e+08	5604175152	1920710404	3528023156	4.15386e+08
P35573	Glycogen debranching enzyme OS=Homo sapiens OX=9606 GN=AGL PE=1 SV=3	46	46	38	203	1.30043e+08	7.06991e+07	1.52018e+08	85212469	1578405917	6.0246e+07	1.03913e+08	9.6422e+07	197932029	1.47689e+08	8.03619e+07	1.99814e+08	3.01977e+08	2.22309e+07	1.24959e+08	2.2108e+08	1.90801e+08	2.11796e+08	7.96722e+07	1.06326e+08	396701069	1.03488e+08	1026187448	9.02585e+08	633889543	3.01938e+08	5.44179e+08	8.46212e+08	4.27814e+07	470586728	4.22478e+07	8.35105e+08	2.8058e+08	5.97409e+08	2238283366	5293772450	2.88236e+08	1912444071	3.42735e+08	236053327	535798848	3.74544e+08
Q14697	Neutral alpha-glucosidase AB OS=Homo sapiens OX=9606 GN=GANAB PE=1 SV=3	44	44	50	634	8.49044e+08	5.54877e+08	5.25411e+08	446642345	8.66848e+08	3.14067e+08	4.25514e+08	4.26066e+08	4.3842e+08	3.33193e+08	325961780	3.9994e+08	7.85429e+08	40073977	493795528	1981899766	6.02752e+08	5.87688e+08	9.81872e+08	8.92149e+08	4.89199e+08	8.31414e+08	6.17991e+08	4389930573	4611286827	8.10017e+08	1450197288	1590721209	5.1834e+08	1419585500	822442169	3699865770	2.39295e+08	9.0199e+08	1247660274	2934332095	1124619768	1624448616	1836355037	8.89178e+08	1755387517	213039519
P02679	Fibrinogen gamma chain OS=Homo sapiens OX=9606 GN=FGG PE=1 SV=3	28	28	58	728	1535621508	1098142319	1761381136	8.66373e+08	4002490454	2.01882e+08	8.53007e+08	3.54322e+08	7384017558	4.8837e+08	6.23484e+08	8.90849e+08	1685364975	9.66902e+07	2364506479	14189031553	3.7622e+08	1498084848	1815794316	5987851563	3076689975	16526018680	2285512721	11520177586	5472998472	5058447671	17763826098	1100746921	1.92342e+08	4239132750	1018576925	11586382402	6.19724e+08	5.48276e+08	7.15903e+08	2135604215	7998008128	4874139080	5094416904	23277539407	3522342999	2.26582e+08
P52272	Heterogeneous nuclear ribonucleoprotein M OS=Homo sapiens OX=9606 GN=HNRNPM PE=1 SV=3	45	45	62	580	7.09358e+08	783528992	4.41892e+08	171728753	5.96052e+08	3.44719e+08	2.83606e+08	2.41315e+08	186082836	5.68137e+08	172275103	492757598	9.32407e+08	4.24841e+07	4.18305e+08	8.22728e+08	6.08477e+08	481428565	1019073654	4.94862e+08	4.12802e+08	1484016415	3.1199e+08	5825238428	2237745248	4.60976e+08	8.86846e+08	9.16907e+08	1924531488	1606950032	3.04713e+08	6038113349	2.34928e+08	1087221778	7.59555e+08	1373403151	796896849	7.22484e+08	1137026287	6.69334e+08	1282048073	251699934
P40926	Malate dehydrogenase, mitochondrial OS=Homo sapiens OX=9606 GN=MDH2 PE=1 SV=3	34	34	74	855	2304824120	1969377146	1024261246	1198478455	2788882469	1067545448	6.91264e+08	2240984434	1389777528	1455502002	5.97232e+08	1605354324	2245650187	1025780180	1054071734	3991085746	1348905759	2031276216	4611901011	2542143241	1746071403	2072358092	1825992172	9899553412	21838008600	2774904326	2945031456	5679556923	2169140179	6757017416	4.91251e+08	43008712177	8.95496e+08	4044395783	5610043044	10612844338	4888019826	5200623931	9246733555	1144485065	4574943058	817671300
P34897	Serine hydroxymethyltransferase, mitochondrial OS=Homo sapiens OX=9606 GN=SHMT2 PE=1 SV=3	36	35	63	596	3.15132e+08	250610306	2.58929e+08	864358132	1649165119	1.11576e+08	8.81027e+07	3.41767e+08	220861242	1.28106e+08	6.90421e+07	2.49493e+08	6.29601e+08	5.25374e+07	3.39713e+08	571048000	1.52649e+08	3.94628e+08	3.91113e+08	2.43991e+08	161890047	8.94228e+08	1162493380	2011627306	1717146594	572536623	5.80061e+08	2717151934	1922372934	8.24033e+08	7.96456e+07	7875431879	1.80819e+08	1137127290	2358517331	3916248492	3.37243e+08	2385345495	7.56721e+08	1401957503	8.70858e+08	3.63002e+08
P28838	Cytosol aminopeptidase OS=Homo sapiens OX=9606 GN=LAP3 PE=1 SV=3	33	33	71	496	1592653486	428763961	4.54594e+08	587517221	1602108109	2.01049e+08	3.36876e+08	6.50503e+08	6.35657e+08	3.18404e+08	2.17587e+08	5.11e+08	5.90499e+08	1.00365e+08	265674641	6.61848e+08	5.21388e+08	523597853	3.8792e+08	7.33557e+08	8.05429e+08	3.29333e+08	9.49292e+08	1599091146	2610806283	5.84096e+08	2128758450	2395885889	1.6733e+08	1141044786	368962036	4158617449	196050150	1057219062	2478437722	5382914485	4.329e+08	2523042481	1073224275	9.0749e+08	1456347498	3.76971e+08
P12956	X-ray repair cross-complementing protein 6 OS=Homo sapiens OX=9606 GN=XRCC6 PE=1 SV=2	37	37	55	394	859902799	3.25592e+08	2.4962e+08	7.48478e+07	2.21442e+08	1.5842e+08	2.05235e+08	2.76152e+08	3.57279e+08	4.39856e+08	1.88624e+08	3.51351e+08	361684489	1.00294e+08	1294232130	1773342316	4.8602e+08	3.00179e+08	7.22701e+08	852140970	3.24889e+08	7.25705e+08	6.9093e+07	2829689157	1663185571	402138339	7.46022e+08	616743813	3.62494e+08	1357903797	222607264	4176340790	3.10615e+08	7.05093e+08	1.8764e+08	5.53369e+08	7.84445e+08	4.99804e+08	1017870278	5.65392e+08	997181987	136092580
Q08211	ATP-dependent RNA helicase A OS=Homo sapiens OX=9606 GN=DHX9 PE=1 SV=4	44	44	42	423	3.00055e+08	3.17246e+08	3.82136e+08	2.44991e+08	2.26849e+08	3.03713e+08	3.70409e+08	2.33277e+08	90766207	4.86519e+08	8.8776e+07	1.97448e+08	3.16911e+08	126370987	1.6416e+08	1232192883	2.49417e+08	122290950	5.13109e+08	424754400	3.91971e+08	1063734993	1.41852e+08	2989098778	1689927581	4.1913e+08	5.83718e+08	747502933	167545681	1271913296	1.50715e+08	2635811935	438159968	5.5131e+08	2.12019e+08	3.16262e+08	585669082	2.00202e+08	835769589	7.45929e+08	8.20141e+08	1.40177e+08
P80404	4-aminobutyrate aminotransferase, mitochondrial OS=Homo sapiens OX=9606 GN=ABAT PE=1 SV=3	34	34	69	227	5.89331e+08	1.71192e+08	2.28617e+08	251415825	2661091772	3.44412e+08	1.80809e+08	174486950	424625651	1.99282e+08	5.52302e+07	2.63382e+08	7.65113e+08	114620893	4.57188e+08	4.05818e+08	1.76603e+08	7.78321e+08	2.31618e+08	464859259	2.55521e+08	2.07767e+08	1676153130	1189384842	8.38656e+08	3.65052e+08	4.34714e+08	1808539272	4.66308e+07	5.42181e+08	2.08825e+08	1651375542	2.8506e+08	1199353200	4987632440	8274964461	3.66401e+08	3859594879	3.28878e+08	3.73407e+08	1495376790	409879539
Q07065	Cytoskeleton-associated protein 4 OS=Homo sapiens OX=9606 GN=CKAP4 PE=1 SV=2	33	33	65	467	5.05616e+08	5.86474e+08	695130042	307792572	4.29743e+08	221716846	2.54936e+08	5.9857e+08	4.46497e+08	1.31855e+08	290164770	2.16739e+08	2.92549e+08	49040277	205759390	1.96911e+08	2.22258e+08	6.5388e+08	4.14627e+08	5.38302e+08	1209956578	1.38858e+08	1.28466e+08	1847459408	2701309279	5.32059e+08	4.83757e+08	9.96694e+08	406354068	1571741935	103967234	3574704796	263006340	5.43717e+08	2.6779e+08	1186795355	4.45493e+08	5.89949e+08	1141463655	8.22847e+07	548802086	1.8827e+08
Q14764	Major vault protein OS=Homo sapiens OX=9606 GN=MVP PE=1 SV=4	44	44	54	486	768248767	4.5588e+08	8.1643e+08	810920960	3.11342e+08	3.52818e+08	7.78373e+08	7.31317e+08	6.76527e+08	1276097812	2.46104e+08	6.75493e+08	648333930	3.5857e+08	1015216344	3868036196	6.36338e+08	7.06345e+08	1794804672	1005033403	8.92009e+08	3.94263e+08	2.53833e+08	2688169960	6429064173	1277572558	1199293446	883851057	1.29905e+08	2163186300	6.58817e+08	2798071934	8.1229e+08	1361544597	1.43529e+08	3.49665e+08	1960147889	3.42245e+08	1229931882	3218301013	1957046045	2.43634e+08
Q06830	Peroxiredoxin-1 OS=Homo sapiens OX=9606 GN=PRDX1 PE=1 SV=1	24	20	80	880	4470941315	1447530782	1203297328	2767428571	4722333305	6.08754e+08	2376014225	1008801346	2490019176	1461748030	8.71403e+08	1421941286	1989994639	317204414	1194717779	4474419381	2380437564	1617901040	1769230649	2070319884	1464930277	2142375911	2334403840	11473098464	11801467382	2892464683	4139002852	5320412937	846581793	4237546627	2424979476	14449473514	1266872678	3913909529	4933106323	10073909091	3231071747	7505134056	4469161467	1678292110	5091947984	1046658382
Q02252	Methylmalonate-semialdehyde dehydrogenase [acylating], mitochondrial OS=Homo sapiens OX=9606 GN=ALDH6A1 PE=1 SV=2	40	40	62	302	2.97675e+08	1.82911e+08	2.64455e+08	208025846	4832870999	88399929	264977176	208619861	42968593	284021784	94758526	180936168	8.60652e+08	1.11495e+07	91500676	294353942	1.02365e+08	8.69783e+08	197103538	394225711	3.94764e+08	441410761	1938456072	684574821	6.61694e+08	3.8604e+08	4.97154e+08	4101401944	3.52028e+07	5.06912e+08	126602334	1030113205	1.54163e+08	1790316777	5614990391	12480629490	4.89097e+08	7682488997	467575060	5.62463e+08	1839487228	456186800
P0DOX5	Immunoglobulin gamma-1 heavy chain OS=Homo sapiens OX=9606 PE=1 SV=2	23	11	52	1101	20001403671	25007450831	7980602823	32219754285	4744912868	1251488956	6124602584	5831262756	92842024187	3987118723	1806663601	2821162922	3988942555	851560167	22478031827	35709207115	11322924865	4178446989	14309957426	19003105570	3924259304	2829035582	1137107313	37562902632	20815189102	31523975275	40330435874	1959586116	4.55529e+08	22630640537	17873930844	28300820313	4857811866	2497678442	1535183631	5468700230	9437648011	2299111916	13431922258	30230687082	8448282476	1152019158
P35221	Catenin alpha-1 OS=Homo sapiens OX=9606 GN=CTNNA1 PE=1 SV=1	40	34	57	336	2.29309e+08	2.64263e+08	3.22934e+08	9.10366e+07	2.93024e+08	9.02809e+07	1.66256e+08	2.70579e+08	319651424	5.30602e+08	1.68343e+08	3.51368e+08	3.33416e+08	6.81798e+07	388462501	793456671	1.94725e+08	1.95306e+08	552369776	5.06823e+08	277395334	6.16716e+08	3.39194e+08	2772767968	2583445581	3.34226e+08	3.61304e+08	626420967	143968308	1118337899	1.41746e+08	3140900984	4.15569e+08	6.87972e+08	5.7955e+08	1004823271	811811501	6.09823e+08	1192195532	6.10874e+08	9.09082e+08	191364922
P25705	ATP synthase subunit alpha, mitochondrial OS=Homo sapiens OX=9606 GN=ATP5F1A PE=1 SV=1	39	39	58	945	3018254632	2098452244	1578551671	1096647466	6192735392	4.91438e+08	810755291	1199911390	1261485376	2003893507	5.21021e+08	1641545996	2973826468	6.74671e+07	4.00197e+08	1498986915	1974005716	1983389117	2701815046	1344017892	1280601824	2847311733	3828690727	10296711987	11748840011	2494282193	3527992495	7350009564	1672522424	4274953725	7.67137e+08	27337859242	6.50699e+08	4551785856	6807977711	14366006821	3137100685	7178305470	4274948891	1621025207	4816862816	1639567348
P11216	Glycogen phosphorylase, brain form OS=Homo sapiens OX=9606 GN=PYGB PE=1 SV=5	44	37	51	356	315301976	7.09938e+07	1.41305e+08	177659663	4.81167e+08	9.74216e+07	1.72375e+08	3.19293e+08	1.98569e+08	2.46282e+08	4.59908e+07	718996613	370670945	5.87269e+07	86371498	234071304	2.47645e+08	1.68928e+08	8.3469e+08	2.88438e+08	2.73167e+08	179340152	415224087	1201058025	4987041485	3.41425e+08	2778921745	679804765	5.56554e+07	2694473937	9.76868e+07	9.50817e+08	1.99032e+08	400910636	7.27907e+08	1041649417	1671808845	874533206	6.05162e+08	2165519918	2440367074	2.42743e+08
P23246	Splicing factor, proline- and glutamine-rich OS=Homo sapiens OX=9606 GN=SFPQ PE=1 SV=2	42	41	53	386	3.90576e+08	2.76552e+08	2.81805e+08	133596609	6.31817e+08	1.70795e+08	2.00414e+08	1.64547e+08	584393320	3.65437e+08	9.60699e+07	2.58056e+08	4.13239e+08	4.90229e+07	1309872829	4281327300	2.3245e+08	2.95254e+08	4.9762e+08	4.1621e+08	2.59131e+08	800800119	7.01267e+08	3674638654	1126039103	2.54293e+08	4.29292e+08	7.09745e+08	4.67846e+08	8.58863e+08	1.71777e+08	2859807907	2.06608e+08	5.73602e+08	168359146	3.97135e+08	553643084	1316392491	6.5407e+08	1736734679	6.3213e+08	1.89507e+08
Q13576	Ras GTPase-activating-like protein IQGAP2 OS=Homo sapiens OX=9606 GN=IQGAP2 PE=1 SV=4	48	46	38	186	5.78906e+08	1.27623e+08	6.12587e+07	169181547	8.82541e+08	2.64998e+07	102985835	3.80815e+07	846423809	9.75292e+07	164732227	1.18816e+08	267584665	1.63298e+07	1.71691e+08	659907922	1.74279e+08	302183977	3.12008e+08	112123762	1.31813e+08	1.06873e+08	5.86674e+08	4.10843e+08	4.14336e+08	2.83737e+08	5.14302e+08	3.97707e+08	3.07556e+07	2.44344e+08	5.45112e+08	4.13766e+08	1.49466e+08	112675618	7.67814e+08	2647781550	3.06038e+08	1808661729	2.02388e+08	5.42514e+08	8.31317e+08	106518876
P60174	Triosephosphate isomerase OS=Homo sapiens OX=9606 GN=TPI1 PE=1 SV=3	28	28	82	1165	5800548918	3623120308	3642835626	3597911606	6349676817	2360864101	1769296568	3424319051	4862191120	2371700366	8.58189e+08	2244742710	4106483329	1194306771	2922599477	4481906884	3039276221	3844698939	5873546001	4089106299	3278910944	4108460586	2926002753	17282599166	25361553049	2959947513	7650956230	7353010793	1265176089	12809462501	2216281595	25898924158	1474898435	7554603824	5577059327	13036105970	5336216549	8274938563	9968635180	3924370588	6711252773	1682604349
P0C0L5	Complement C4-B OS=Homo sapiens OX=9606 GN=C4B PE=1 SV=2	50	3	39	380	1265923987	2.49338e+08	3.88856e+08	222172770	6.17828e+08	1.46976e+08	2.14091e+08	1.39395e+08	4171178351	2.53265e+08	5.6813e+07	1.2312e+08	608770119	2.82769e+07	1033757683	2561342708	1.65038e+08	3.79315e+08	323362168	210900140	205389309	302337375	1.99414e+08	1730134784	8.22285e+08	2275006752	1296027769	665970248	70916074	1604628964	4.88987e+08	2907080906	314338927	3.95712e+08	5.80863e+08	1459867432	8.94483e+08	6.16197e+08	6.95944e+08	2150070833	1051607141	2.14074e+08
P07951	Tropomyosin beta chain OS=Homo sapiens OX=9606 GN=TPM2 PE=1 SV=1	29	10	55	715	3.11064e+08	4.47896e+07	2.0729e+08	1.55461e+08	2.54161e+07	2.14504e+07	1.75939e+08	1.25996e+08	2.38845e+08	1.18381e+08	9.69674e+07	7.93879e+07	6.25634e+07	2.07068e+07	6.67892e+08	1.46036e+08	1.10288e+08	7.41137e+07	2.33643e+08	373582783	1.67692e+08	7.35412e+07	2.44053e+07	1001118365	741368017	430898438	2.75014e+08	3.2892e+08	9.47061e+06	7.80059e+08	1.55593e+08	5.01295e+08	2.35396e+08	1.74884e+08	4.5145e+07	3.80888e+07	6.87584e+08	5.48229e+07	2.49406e+08	453306976	1.08332e+08	6.14005e+06
P09110	3-ketoacyl-CoA thiolase, peroxisomal OS=Homo sapiens OX=9606 GN=ACAA1 PE=1 SV=2	22	22	63	234	3.21532e+08	1.09023e+08	6.67246e+07	69377018	2067261896	1.0883e+08	4.23732e+07	93730693	1.10436e+08	39819452	3.20547e+07	1.59282e+08	5.1357e+08	1.48806e+07	58961146	3.06161e+08	5.86328e+07	3.74258e+08	1.59463e+08	111759710	3.75156e+07	343169404	1092570999	4.40253e+08	2.60035e+08	1.99903e+08	2.36593e+08	971700818	6.85116e+07	1.55429e+08	5.64706e+07	6.61136e+08	9.05329e+07	560041880	2304789925	5768519114	9.23346e+07	6553212417	1.90906e+08	487900988	9.60656e+08	3.76258e+08
P06737	Glycogen phosphorylase, liver form OS=Homo sapiens OX=9606 GN=PYGL PE=1 SV=4	42	36	47	297	283327825	6.66113e+07	5.81466e+07	3.22183e+08	1699568160	4.40978e+07	1.21137e+08	124034236	158638630	2.26588e+08	2.52107e+08	1.56217e+08	4.27737e+08	33101144	4.2544e+08	5.60042e+08	1.46124e+08	3.11528e+08	1.41628e+08	307959346	2.19058e+08	8.21939e+07	1086945396	1.85176e+08	163607098	1.16492e+08	3.1855e+08	909373376	3.2575e+07	6.4907e+07	3.49815e+07	182765518	3.11669e+07	3.00753e+08	2440336698	4901285673	79909660	3567222708	1.14637e+08	4.03113e+08	4.3523e+08	2.13882e+08
Q9NR30	Nucleolar RNA helicase 2 OS=Homo sapiens OX=9606 GN=DDX21 PE=1 SV=5	35	34	42	205	47777257	62315449	1.13778e+08	57164958	67741285	3.24587e+07	69888248	1.23922e+08	112553359	1.20944e+08	3.43993e+07	47589120	5.53142e+07	2.33376e+07	28654048	287857533	6.23386e+07	1.72315e+07	7.10137e+07	1.00371e+08	1.59954e+08	1.19311e+08	7.28978e+07	533306206	3.40765e+08	327289377	1.47309e+08	2.91423e+08	1.44892e+08	2.02705e+08	2.42857e+07	4.82779e+08	1.79754e+07	1.84101e+08	1.20623e+08	3.16001e+08	1.88849e+08	2.07733e+08	1.41264e+08	1.88086e+08	2.26637e+08	1.1214e+08
Q7KZF4	Staphylococcal nuclease domain-containing protein 1 OS=Homo sapiens OX=9606 GN=SND1 PE=1 SV=1	41	41	49	470	5.7423e+08	4.15979e+08	1.94482e+08	2.40992e+08	8.89742e+08	180609877	3.13314e+08	1.55811e+08	124287112	2.3197e+08	281106276	3.83688e+08	6.15168e+08	7.68371e+07	125673921	828081535	3.23439e+08	4.80628e+08	5.66634e+08	429657376	3.02675e+08	1282082460	488397524	1805761483	1513581071	264631884	676548001	1179504407	2.09019e+08	6.79256e+08	1.37436e+08	1812892521	1.85592e+08	6.90843e+08	636716243	1506093964	881420525	1376092866	9.48698e+08	3.49131e+08	867843352	3.72032e+08
P12270	Nucleoprotein TPR OS=Homo sapiens OX=9606 GN=TPR PE=1 SV=3	48	48	29	176	5.08682e+07	5.05528e+07	3.65683e+07	195491401	1.30038e+08	1.98508e+07	5.34926e+07	7.9737e+07	3.68804e+08	5.12159e+07	7.45634e+07	5.72246e+07	8.96806e+07	4.32073e+07	84388273	156681107	5.07647e+07	4.48842e+07	1.13385e+08	1.66584e+08	6.37503e+07	8.07687e+07	7.42566e+07	9.58585e+08	485226855	2.08656e+08	1.63395e+08	202355005	5.45344e+07	4.00491e+08	68874121	926171033	1.74102e+08	1.12924e+08	4.59408e+07	1.71153e+08	7.59121e+07	8.52035e+07	1.71051e+08	2.6739e+08	2.29029e+08	5.4963e+07
P0C0L4	Complement C4-A OS=Homo sapiens OX=9606 GN=C4A PE=1 SV=2	49	2	38	386	23596166				8872133				66018432			2.86407e+06	4.59568e+06			86944656	8.3315e+06	2680032	17944772			41809000	3.94116e+06	35834232	10496952	33188195	14850977	6440681		28800061	2.37703e+07			5.19639e+06			18957804	8.3518e+06	15695007	225483968	31045684
Q3LXA3	Triokinase/FMN cyclase OS=Homo sapiens OX=9606 GN=TKFC PE=1 SV=2	29	29	57	329	7.38049e+08	9.66645e+07	1.14718e+08	99301558	3102130667	1.38772e+08	8.65628e+07	237832658	979228983	1.66284e+08	88085360	1.16974e+08	404519596	43762839	1.1722e+08	169429924	1.20253e+08	2.87862e+08	69733063	200952644	45998791	2.83322e+07	2328163732	8.17839e+08	3.11374e+08	7.56929e+08	5.552e+08	2110971352	2.82271e+07	3.4538e+08	51302480	5.04043e+08	3.92002e+07	1052393665	8424781675	6683718828	261092248	5750610879	2.02294e+08	2.13017e+08	4.06493e+08	237836516
P09651	Heterogeneous nuclear ribonucleoprotein A1 OS=Homo sapiens OX=9606 GN=HNRNPA1 PE=1 SV=5	30	28	57	634	6.29015e+08	6.73332e+08	8.76433e+08	428167077	3.08207e+08	8.56609e+08	4.50988e+08	736822457	4.84338e+08	6.6205e+08	2.4034e+08	6.05944e+08	632691680	283380361	248016924	2006408981	537082850	3.38654e+08	1291715055	1252015464	9.83484e+08	1717228658	1.75157e+08	6415670578	2994777817	515634086	9.58122e+08	1387470425	4.37854e+08	2040281034	2.4701e+08	6810872618	3.17267e+08	1550653417	3.3285e+08	7.07709e+08	944505195	5.57215e+08	1351196895	1196580957	1342518130	2.45915e+08
P31939	Bifunctional purine biosynthesis protein PURH OS=Homo sapiens OX=9606 GN=ATIC PE=1 SV=3	36	36	70	346	236644716	161123540	2.10139e+08	123961506	1.20448e+08	1.75547e+08	9.44336e+07	2.91357e+08	218455956	126428168	1.11312e+08	1.03894e+08	123655063	7.63042e+07	24541716	9.7382e+08	2.24471e+08	1.74712e+08	4.20214e+08	628370921	2.57194e+08	6.39093e+08	1.07069e+08	1732423518	2243978529	4.34731e+08	489948341	430518281	188956204	1273042327	1.12474e+08	6674703392	1.35394e+08	301189396	2.80921e+08	4.58863e+08	4.86064e+08	359886225	9.29658e+08	9.89649e+08	4.59916e+08	6.03561e+07
P27816	Microtubule-associated protein 4 OS=Homo sapiens OX=9606 GN=MAP4 PE=1 SV=3	38	38	47	267	3.46121e+08	3.30964e+08	2.71674e+08	144454333	9.63323e+07	2.45883e+08	3560783100	277700177	1.75393e+08	3.41861e+08	1.24437e+08	1.03621e+08	1.74621e+08	5.07119e+07	393113118	59610339	1.6307e+08	6.95643e+07	2.16159e+08	519007994	5.27056e+08	3.30967e+08	1.7179e+08	1650101198	6.79e+08	1.22294e+08	2.61909e+08	783556427	130232254	6.00593e+08	81435049	1036251395	1.8341e+08	738878343	1.08215e+08	2.39834e+08	3.3313e+08	1.94569e+08	3.51887e+08	1.34029e+08	585057424	3.004e+08
P09493	Tropomyosin alpha-1 chain OS=Homo sapiens OX=9606 GN=TPM1 PE=1 SV=2	30	14	62	630	9.53224e+08	1.16804e+08	3.6321e+08	378979495	1.87516e+08	45236383	2.96867e+08	5.36202e+08	1057913736	2.78602e+08	3.51504e+08	1.82386e+08	2.19617e+08	77434986	1907092411	341361612	386659595	2.63081e+08	7.46478e+08	1135982389	4.86403e+08	29445045	1.65359e+07	4014431436	2324062193	5.19846e+08	6.40049e+08	553817925	1.01282e+08	2787380386	5.3798e+08	1624770462	8.91379e+08	5.5565e+08	9.78184e+07	1.69991e+08	8.22089e+08	87263717	6.6018e+08	5.01282e+07	5.85062e+08	2.66723e+07
Q99798	Aconitate hydratase, mitochondrial OS=Homo sapiens OX=9606 GN=ACO2 PE=1 SV=2	31	31	41	386	4.54533e+08	2.61714e+08	5.54928e+08	6.86471e+08	715517796	5.03187e+08	7.39772e+08	326525403	9.20576e+07	9.38825e+08	9.14404e+07	2.65299e+08	1.50144e+08	85784535	248512092	6.75672e+08	3.03982e+08	1.88442e+08	458957754	4.79262e+08	531275077	1.59653e+08	3.76872e+08	2322137225	2813292493	1100433274	1268947814	1759377406	4.39555e+08	2015760619	3.2854e+08	6736815781	5.51124e+08	1697382389	1364323717	2292042577	1119020630	926330600	1227552942	3.35369e+08	1445555489	1.85269e+08
P49411	Elongation factor Tu, mitochondrial OS=Homo sapiens OX=9606 GN=TUFM PE=1 SV=2	29	29	64	540	533345009	4.4667e+08	390304277	2.53754e+08	8.62154e+08	1.20635e+08	2.45155e+08	527903449	2.36493e+08	7.86165e+08	7.57831e+07	301515442	5.52188e+08	54608236	1.03072e+08	1323708785	4.43867e+08	3.22946e+08	1011952024	594814640	3.43972e+08	8.8952e+08	4.47439e+08	4885280548	4389291558	7.90859e+08	1399285475	1261617294	6.38893e+08	1326730806	9.8509e+07	8499332818	2.42199e+08	1680310208	9.32766e+08	1972970378	1069304398	1493118081	1162580238	1318922742	1467325382	1.57415e+08
P15311	Ezrin OS=Homo sapiens OX=9606 GN=EZR PE=1 SV=4	35	23	57	610	6.88582e+08	2.23174e+08	353689995	263224194	403465416	4.03891e+08	2.51077e+08	2.80572e+08	783712612	5.06283e+08	2.87003e+08	314060973	4.24655e+08	1.72424e+08	1355743746	1360393268	3.57266e+08	3.6969e+08	1099446038	464585979	671965840	364146004	312371278	1696372303	3065434959	1123843696	5.8194e+08	792168446	5.54868e+07	1400202873	2.98936e+08	2337984854	402577475	665144114	1.96543e+08	6.19143e+08	6.6519e+08	4.41203e+08	8.40216e+08	8.84396e+08	8.12627e+08	2.62888e+08
P16144	Integrin beta-4 OS=Homo sapiens OX=9606 GN=ITGB4 PE=1 SV=5	48	48	33	197	139361093	1.47117e+08	1.62361e+08	1.38492e+08	301816443	4.37167e+07	6.43769e+07	2.22177e+08	1293090307	132501624	101754454	148937344	1.13308e+08	55554340	189461712	4.83853e+08	1.38377e+08	1.1559e+08	365587792	447196912	2.94322e+08	151190234	2.15493e+08	1407491623	692687750	1.48127e+08	1.48017e+08	4.73966e+08	1.29924e+08	7.49507e+08	1.1546e+08	3187253057	2.08669e+08	2.21307e+08	1.50197e+08	1.96964e+08	6.71336e+08	5.13108e+08	2.49429e+08	2.78146e+08	7.33451e+08	1.49693e+08
P69905	Hemoglobin subunit alpha OS=Homo sapiens OX=9606 GN=HBA1 PE=1 SV=2	17	17	99	1351	37922167407	27412806592	6705171548	17017050885	99049821727	3068340343	16643081697	10124379445	61671947612	17461836628	28793818399	9007979238	14245311553	3.50778e+08	22058020853	35044090738	6515232019	40461553109	7978472859	8566141442	8333164092	7507494181	10544339514	20539970120	26120390536	34599154662	97115590967	66480127261	2437693412	109614000000	12023060422	98275826832	1302002927	20575747606	34278689617	89783361354	8707706152	75798532518	26635799388	5703028959	34558487806	4594009669
Q9Y4L1	Hypoxia up-regulated protein 1 OS=Homo sapiens OX=9606 GN=HYOU1 PE=1 SV=1	36	36	36	300	315685794	2.02232e+08	2.45868e+08	83926856	5.39387e+08	2.08882e+08	1.75662e+08	135348376	6.01998e+07	2.08612e+08	5.78018e+07	281312363	3.08868e+08	11861945	3.82177e+07	7.83089e+08	1.37216e+08	2.60204e+08	3.40748e+08	2.09824e+08	1.83639e+08	3.05087e+08	2.46128e+08	1883398633	1108451432	284741931	3.34399e+08	9.49644e+08	6.10697e+07	3.48419e+08	4.19515e+07	1945123922	5.94702e+07	367083136	5.73498e+08	1429714683	5.87478e+08	9.46977e+08	5.41114e+08	1.7866e+08	596940557	170467016
P36578	60S ribosomal protein L4 OS=Homo sapiens OX=9606 GN=RPL4 PE=1 SV=5	31	31	58	435	4.51703e+08	177786291	3.33129e+08	2.25329e+08	3.8105e+08	248909947	2.61455e+08	3.6028e+08	2.26013e+08	2.15128e+08	53438553	1.44803e+08	3.9477e+08	4.89223e+07	9.80023e+07	5.68166e+08	1.78701e+08	2.40249e+08	4.45822e+08	544204198	4.8464e+08	811812125	2.05728e+08	4713573240	2366027550	4.14816e+08	6.46507e+08	1040129229	2.61399e+08	8.50138e+08	7.04255e+07	5546039878	6.58233e+07	8.74485e+08	4.93788e+08	1243795797	7.2305e+08	6.77806e+08	9.31384e+08	367086143	8.81537e+08	1.29347e+08
P48643	T-complex protein 1 subunit epsilon OS=Homo sapiens OX=9606 GN=CCT5 PE=1 SV=1	37	36	72	298	2.39212e+08	1.72692e+08	2.34759e+08	429417518	473985156	2.00879e+08	2.26564e+08	3.57891e+08	205406972	3.22091e+08	69890459	1.77047e+08	310823882	2.08861e+08	126276125	7.78177e+08	3.43314e+08	3.46382e+08	1.6519e+08	3.84942e+08	3.64574e+08	368411907	597126338	1906378573	1113235346	2.94788e+08	7.08538e+08	9.70114e+08	5.35746e+08	7.34751e+08	111167840	3317308985	2.0088e+08	5.12384e+08	4.08521e+08	7.91064e+08	3.54333e+08	1272088021	638271287	3.31233e+08	5.7218e+08	3.5883e+08
Q96AE4	Far upstream element-binding protein 1 OS=Homo sapiens OX=9606 GN=FUBP1 PE=1 SV=3	33	28	62	265	160508687	131006978	1.13055e+08	5.99763e+07	1.3299e+08	3.04405e+07	1.02521e+08	1.92516e+08	8.02866e+07	279166343	8.458e+07	1.25283e+08	1.38974e+08	2.78083e+07	1.23111e+08	8.97276e+07	7.94909e+07	7.86266e+07	1.61902e+08	2.62028e+08	1.50685e+08	1.79211e+08	3.39648e+07	1928989447	8.4605e+08	6.97175e+07	2.0119e+08	459854220	1.57253e+08	3.59775e+08	6.51889e+07	7889979770	7.13097e+07	3.41115e+08	1.26238e+08	3.6535e+08	4.03548e+08	1.31198e+08	3.4266e+08	162192301	467390257	3.93375e+07
P27797	Calreticulin OS=Homo sapiens OX=9606 GN=CALR PE=1 SV=1	25	25	64	759	2480036964	9.4672e+08	1087184897	8.8878e+08	2096455275	1052936509	1137066265	7.47828e+08	925065734	7.47705e+08	4.15945e+08	9.40674e+08	1802447726	2.3881e+08	655185137	2490187592	1174424144	1514217059	1650488401	1562248267	1732753328	933809140	1240101413	6005635392	6264596092	9.26673e+08	2397452314	2457186535	2.84764e+07	2424265492	9.00717e+08	6889506310	9.29856e+08	1698346016	3108319696	7612599774	1875833765	5969742148	1908813779	598782381	3217075623	8.70035e+08
O00410	Importin-5 OS=Homo sapiens OX=9606 GN=IPO5 PE=1 SV=4	30	30	34	219	8.6974e+07	1.90978e+08	94948668	1.80686e+08	4.34126e+08	2.08196e+08	9.63916e+07	2.33895e+08	86242547	5.95215e+07	63042081	81432890	159500825	5.34138e+07	1.64268e+08	4.9048e+08	109514852	5.25334e+07	2.13133e+08	135139684	129055835	285691682	1.78307e+08	6.52857e+08	473035436	189539067	291814411	589570280	5.84193e+06	3.4546e+08	3.94023e+07	1305476262	4.4563e+07	7.38469e+08	2.8172e+08	299801388	3.87727e+08	320565351	3.97542e+08	333824571	2.98922e+08	1.3083e+08
Q02790	Peptidyl-prolyl cis-trans isomerase FKBP4 OS=Homo sapiens OX=9606 GN=FKBP4 PE=1 SV=3	24	24	64	181	5.56977e+07	95684393	5.35762e+07	2.25306e+07	5.33485e+08	8.95942e+07	2.83428e+07	4.8829e+07	2.0626e+07	2.84983e+07	3.05716e+07	32330917	1.659e+08	2.68633e+07	1.15983e+08	2.8652e+08	6.52612e+07	1.4315e+08	1.0027e+08	102182637	1.41583e+08	5.38823e+08	337745087	3.34546e+08	4.42512e+08	6.49843e+07	93684359	1.64719e+08	7.30929e+07	1.20874e+08	2.1541e+07	700378834	6.07502e+07	1.38773e+08	72178406	129423653	1.34342e+08	3.0485e+08	1.55831e+08	1.73916e+08	1.72379e+08	67596264
O75533	Splicing factor 3B subunit 1 OS=Homo sapiens OX=9606 GN=SF3B1 PE=1 SV=3	41	41	43	154	96247031	4.83058e+07	1.06285e+08	187343338	4.35722e+07	4.44309e+07	1.62024e+08	191542080	2.80261e+07	1.78174e+08	1.64508e+08	219586044	8.86819e+07	1.65344e+07	77864932	2.64473e+08	7.15235e+07	2.76811e+07	1.58849e+08	150892764	1.95519e+08	2.92895e+08	4.03727e+07	1282602155	5.16974e+08	1.2766e+08	1.24379e+08	426030368	4.18221e+07	4.34247e+08	67489591	1714070173	2.87208e+08	2.79654e+08	3.35241e+07	105966308	1.93362e+08	9.89332e+07	2.65117e+08	206614056	2.779e+08	2.89965e+08
P33121	Long-chain-fatty-acid--CoA ligase 1 OS=Homo sapiens OX=9606 GN=ACSL1 PE=1 SV=1	35	33	47	272	6.17876e+08	1.81699e+08	6.88492e+08	791655851	4617052480	6.30501e+08	6.05668e+08	7.68121e+08	2.97856e+08	1508977672	7.57279e+08	542328619	8.70998e+08	511946822	687824483	743747622	1.17107e+08	550991479	4.9371e+08	885017156	8.078e+08	5.36679e+08	2748368001	3.9526e+08	3.57162e+08	4.77316e+08	8.05888e+08	3054806500	9.68982e+07	5.06809e+08	1.74479e+08	361932316	500253011	1341649919	4716650322	11067424823	9.21541e+08	9236044384	2.20041e+08	586985136	1758049794	5.51175e+08
P51991	Heterogeneous nuclear ribonucleoprotein A3 OS=Homo sapiens OX=9606 GN=HNRNPA3 PE=1 SV=2	27	26	54	360	449747764	264434509	2.94525e+08	2.92264e+08	3.56892e+08	139263943	211527311	2.51254e+08	310208636	3.04033e+08	9.84135e+07	2.18326e+08	2.46402e+08	1.12653e+08	4.99041e+08	785732450	192078566	1.85696e+08	5.83523e+08	706538246	3.01199e+08	7.33442e+08	127429238	5157377732	3030734629	4.34863e+08	9.29755e+08	8.37981e+08	4.22731e+08	2545291792	131558837	7830370268	1.66739e+08	1105516654	3.68553e+08	9.0713e+08	6.83672e+08	4.58272e+08	1048186386	5.27186e+08	1299217884	72042126
P00326	Alcohol dehydrogenase 1C OS=Homo sapiens OX=9606 GN=ADH1C PE=1 SV=2	30	7	73	481	3.23787e+08	2.42061e+07	1.81491e+07	6.99438e+07	9.72321e+08	97124098	1.6496e+07	166298208	353075882	7774184	2.58633e+07	51717497	2.99319e+08	5.40223e+06	169346964	4.34527e+07	58683165	1.58425e+08	4.31105e+07	360024808	29545334	1.83664e+07	9.41164e+08	3.02677e+07	45689018	3.49005e+08	1.31849e+08	4.25331e+08		32298537	13130440	27458615	17936009	144040377	1081663087	2468617735	1.09922e+07	1834343488	1.30926e+08	6.33675e+07	2.7242e+08	2.04773e+08
P10412	Histone H1.4 OS=Homo sapiens OX=9606 GN=H1-4 PE=1 SV=2	24	4	54	636	2166698857	1409877072	1306589255	1424150044	674342779	12252245	837447648	2595995328	96521548	2132918009	968903885	1041554259	934321586		3341113880	289685631	1157273156	759350160	1787771531	1091805195	2559748534	8.17374e+08	311939851	4818494645	2750092674	5.15915e+08	9.59653e+08	3120866904	1000180644	1737826053	1660932478	4744541064	698826583	2260696205	5.66709e+08	1136992353	1833735422	7.29039e+08	1812058531	6.07823e+06	2127240883	271505230
Q16555	Dihydropyrimidinase-related protein 2 OS=Homo sapiens OX=9606 GN=DPYSL2 PE=1 SV=1	27	23	59	454	661094425	8.04155e+07	1.16204e+08	489969281	1.96174e+08	1.97536e+08	2.23599e+08	1.89783e+08	432802903	1.96452e+08	5.80683e+08	207685217	1.89615e+08	1.86338e+07	238824600	2.02085e+08	407851566	1.41065e+08	518240234	2.3422e+08	1.27242e+08	4.53177e+08	2.17284e+08	1576773216	1624028042	4.36983e+08	1263300125	335662080	1160381470	1217694924	4.71041e+08	7929420774	1.89665e+08	3.1459e+08	174510674	505763000	1.9492e+08	4.35187e+08	9.05144e+08	3.03781e+08	9.61934e+08	2.87019e+08
P13796	Plastin-2 OS=Homo sapiens OX=9606 GN=LCP1 PE=1 SV=6	36	29	56	539	3130603568	4.97423e+08	6.73769e+08	2655826188	2.95362e+08	4.76828e+08	2079042370	4.5927e+08	6.95306e+08	7.13832e+08	2.95649e+08	673733904	512866431	205075973	5.39383e+08	1126329610	1325204977	5.72879e+08	5.13772e+08	9.86803e+08	3026975048	2.46019e+08	1.99606e+08	9.87632e+08	3572412471	5.46368e+08	4335340879	1828195609	3.07612e+08	1213264820	2153080256	1021733618	1038140303	1008975523	4.63835e+08	1414788583	4.74007e+08	7.10174e+08	6.09338e+08	3.20139e+08	2958803146	3.63257e+08
O75083	WD repeat-containing protein 1 OS=Homo sapiens OX=9606 GN=WDR1 PE=1 SV=4	28	28	63	346	791960470	2.98953e+08	3.36313e+08	333496085	3.85035e+08	8.23775e+07	306030954	1.80254e+08	758010697	2.48028e+08	7.96108e+08	442302539	494192451	9167536	111297683	1304554353	369769094	2.75756e+08	5.96689e+08	520400134	3.6568e+08	6.08726e+08	2.93843e+08	1777427216	1898469076	739935462	1828643529	7.51758e+08	1.29563e+08	1082496237	2.958e+08	4251650389	1.7101e+08	3.88403e+08	2.62016e+08	8.12739e+08	6.01735e+08	503219581	1033473847	1403192964	8.3944e+08	3.56618e+08
Q92841	Probable ATP-dependent RNA helicase DDX17 OS=Homo sapiens OX=9606 GN=DDX17 PE=1 SV=2	39	28	57	445	4.80539e+08	468843797	4.2514e+08	318704427	2.81214e+08	1.12259e+08	1.89163e+08	3.16856e+08	947525322	313972499	4.50148e+07	268881675	4.75303e+08	6.43012e+07	162744394	1253155194	2.80274e+08	2.06585e+08	7.57092e+08	735162400	3.41414e+08	9.53774e+08	157159982	3733358831	1725611823	6.11937e+08	8.77425e+08	430438758	1.76524e+08	1306215284	2.19137e+08	3915877111	1.9865e+08	6.20164e+08	1.87421e+08	4.0265e+08	6.77758e+08	328188763	9.69895e+08	702736850	1013362052	182263149
P31946	14-3-3 protein beta/alpha OS=Homo sapiens OX=9606 GN=YWHAB PE=1 SV=3	26	15	66	539	990967220	461228964	6.12486e+08	4.66783e+08	286086772	5.43375e+08	5.24834e+08	5.63881e+08	4.0621e+08	9.7821e+08	2.90337e+08	5.76222e+08	548683720	274521080	4.0042e+08	1332067706	707750289	2.93945e+08	1352114099	754003149	9.68725e+08	695682569	477561928	4415168838	3651284880	7.63744e+08	1458188941	1139330502	4.21663e+08	1791666737	5.4012e+08	5911801566	3.75595e+08	1592186038	6.04085e+08	9.91117e+08	1122204580	1055131262	1050923182	689238096	1300065940	3.50582e+08
P18669	Phosphoglycerate mutase 1 OS=Homo sapiens OX=9606 GN=PGAM1 PE=1 SV=2	25	25	70	413	1151132939	5.16798e+08	6.32174e+08	2282577556	6.55478e+08	171645998	4.71575e+08	9.04619e+08	7362585712	212473712	3.74131e+08	3.31637e+08	5.95078e+08	1.65293e+07	1356051485	1126807087	1162553574	3.82437e+08	6.57645e+08	1897158348	1049132082	8.66086e+08	2.88937e+08	6590394475	2952080984	1563929855	3253482952	1372280285	1121253308	6392045810	928583026	7712501564	7.46621e+08	8.46672e+08	7.61109e+08	2593678095	7.37328e+08	1171953827	1182950567	765616943	2934000752	2.46723e+08
P14866	Heterogeneous nuclear ribonucleoprotein L OS=Homo sapiens OX=9606 GN=HNRNPL PE=1 SV=2	26	25	56	327	2.99933e+08	2.05231e+08	2.56603e+08	1.35306e+08	1.84592e+08	162514072	167630153	2.05582e+08	8.9284e+07	2.9472e+08	8.96114e+07	1.75922e+08	2.70349e+08	51361349	332529646	5.35938e+08	3.11893e+08	175669625	5.26898e+08	4.24788e+08	2.91087e+08	728883573	1.03095e+08	3053721901	1430198394	2.44077e+08	4.38024e+08	584121133	1.74836e+08	8.0037e+08	1.565e+08	3051573570	1.37855e+08	4.3352e+08	195979744	356652275	380842053	2.59649e+08	6.41171e+08	4.45177e+08	6.78055e+08	1.05327e+08
P07339	Cathepsin D OS=Homo sapiens OX=9606 GN=CTSD PE=1 SV=1	25	25	59	615	8112625296	3.70125e+08	8.15673e+08	8774551517	1519449835	8.48226e+08	3682228827	9.14832e+08	3614729367	4.69544e+08	3.59011e+08	7.79382e+08	9.87321e+08	3.20001e+08	1747273764	1572960696	4931634893	1182163799	690270663	1391411007	2119971904	9.72554e+08	1583478205	2240649287	4545944020	1053182766	15475479904	1698018257	1.81403e+08	2928020413	16964963703	2643712603	1881465463	1445203287	4972845523	4641156632	1116382729	3849056274	1530895709	5.05076e+08	6281995750	4.12774e+08
P00338	L-lactate dehydrogenase A chain OS=Homo sapiens OX=9606 GN=LDHA PE=1 SV=2	27	24	77	725	2812504894	2375681784	1972146154	1389303494	3202631453	1712620729	1497712267	1495336380	3323333330	2374206796	2.7319e+08	1633022221	2919529667	3.27989e+08	451373367	6209125637	1210773957	1484416318	4788321819	4068728455	2307293290	3467223674	1735441224	15212167329	7773472171	3659816523	4865586580	3392741491	3.82235e+08	7978656292	6.40085e+08	5841216465	5.90751e+08	2371050931	2863130197	6603959847	4702222235	4659429971	6808731787	4397083069	4535156442	6.65104e+08
P07099	Epoxide hydrolase 1 OS=Homo sapiens OX=9606 GN=EPHX1 PE=1 SV=1	34	34	52	280	1390674840	8.7891e+07	2.45168e+08	9.9531e+08	2752190530	2.3889e+08	1101563573	3.24289e+08	75353898	5.03374e+08	115760838	2.77435e+08	1183276059	124690342	488273567	4.18575e+08	1.12735e+08	879896138	2.15406e+08	7.05065e+08	1005693497	3.75619e+08	3152218403	665948272	495868131	3.54991e+08	5.99678e+08	3238341792	5.85983e+07	136946094	1152905338	668755662	6.10275e+08	1401827049	8526561663	11520572357	4.69176e+08	9607469421	2.99544e+08	3.00032e+08	2292866222	649664564
Q13435	Splicing factor 3B subunit 2 OS=Homo sapiens OX=9606 GN=SF3B2 PE=1 SV=2	30	30	44	156	6.31982e+07	1.7773e+07	3.14435e+07	82296445	88506297	13564715	2.52596e+07	1.54407e+08	30399561	99603180	40421367	79231652	37026531		34402500	70586287	4.28802e+07	3.30328e+07	53905840	2.89465e+08	101831528	107763490	29621543	1170859886	4.86601e+08	80039484	169287104	188560361	1.04353e+08	3.63412e+08	2.50982e+07	1370492488	3.05248e+07	2.17304e+08	71038710	8.10573e+07	7.88444e+07	9.54325e+07	1.14457e+08	2.05232e+07	1.60607e+08	6.79508e+07
P16403	Histone H1.2 OS=Homo sapiens OX=9606 GN=H1-2 PE=1 SV=2	27	9	61	659	7062464767	4174034424	3171639975	2817027075	2187789236	7.32247e+07	1430741416	4636883273	1010101508	3988605722	1745927243	2275832697	2399878475	4.58867e+06	6938496141	1449444053	3426073709	2213099035	5095419905	2486983730	4659835434	2370277575	1054624662	18034289928	11452855048	1367688568	3347398521	8445987351	3484837493	4905876205	3947879991	18803853665	1490119040	5344572434	1653935863	3222440798	5256019921	2806109387	7138983575	94134254	6935305361	5.3577e+08
P09467	Fructose-1,6-bisphosphatase 1 OS=Homo sapiens OX=9606 GN=FBP1 PE=1 SV=5	24	23	70	281	2016983448	6.28885e+08	8.44727e+08	2387051172	3523059432	2.0367e+08	1791392732	7.25113e+08	10492049667	9.45577e+08	4.65734e+08	1040123996	1236215631	7.7455e+07	905413706	1328484899	1081361892	899181920	1296784772	1507002431	2051855082	1765155406	2278833487	8255743707	4373712782	2467843421	3801803753	4119904612	1.06603e+08	4554645114	1289105027	6744995841	1198874745	1671982853	4243402035	14020657888	1290506175	7314340886	1487606200	1509578619	3495688762	1077998946
P27824	Calnexin OS=Homo sapiens OX=9606 GN=CANX PE=1 SV=2	25	25	39	435	1933934066	5.57302e+08	7.7385e+08	2882700096	9.40507e+08	6.00156e+08	7.56399e+08	9.20941e+08	19721129535	5.17399e+08	6.67818e+08	6.65743e+08	1097213474	2.27231e+08	1911991958	2071494958	1548025274	8.0267e+08	1427356142	3510304333	1354332725	2466800500	6.38735e+08	15609714180	4037707989	1948771542	3347826376	1603731988	3.93025e+08	5044675433	1208193676	17051464275	1044540571	915728873	8.01222e+08	1976485139	1424351178	2013755188	1369675013	1397113054	5075535560	4.20363e+08
Q15233	Non-POU domain-containing octamer-binding protein OS=Homo sapiens OX=9606 GN=NONO PE=1 SV=4	30	29	56	300	1.41041e+08	2.19847e+08	1.70416e+08	50126526	1.21128e+08	46715414	7.7183e+07	9.7042e+07	1.60186e+08	1.65908e+08	8.7995e+07	1.35234e+08	128189256	3.82898e+07	9.79332e+07	4.12996e+08	8.74385e+07	5.00801e+07	1.97254e+08	1.64326e+08	1.4372e+08	6.39088e+08	3.47944e+07	2130518815	7.22255e+08	9.47698e+07	2.42452e+08	1.96566e+08	217862031	5.94627e+08	5.7866e+07	2116849151	6.56372e+07	3.13285e+08	8.88001e+07	3.29029e+08	3.99131e+08	1.30745e+08	385824614	4.62117e+08	3.7004e+08	1.15701e+08
P36871	Phosphoglucomutase-1 OS=Homo sapiens OX=9606 GN=PGM1 PE=1 SV=3	30	30	54	318	6.2585e+08	97353653	69148405	1.55599e+08	2479617116	92670059	8.25168e+07	96229779	644552193	1.52181e+08	8.24109e+07	119579873	6.23135e+08	21641859	136687056	3.9085e+08	2.31954e+08	4.96228e+08	2.08633e+08	3.16596e+08	157869179	4.16594e+07	1390301082	6.82412e+08	4.3203e+08	4.67356e+08	7.32229e+08	602601601	43504140	470168093	1.53232e+08	3.85252e+08	1.16847e+08	694332702	2370853535	6828818784	3.023e+08	4372555846	2.68182e+08	5.82944e+08	7.41452e+08	443081946
Q08AH3	Acyl-coenzyme A synthetase ACSM2A, mitochondrial OS=Homo sapiens OX=9606 GN=ACSM2A PE=1 SV=2	32	9	70	179	2.1258e+08	7.4136e+07	6.42645e+07	1.78902e+08	1528211847	86605807	1.52895e+08	92919985	2.39863e+07	115977514	2.26325e+07	3.95703e+07	3.16542e+08	4.8499e+06	119561363	80794367	43670151	5.59524e+08	3.08331e+07	1.63505e+08	9.86416e+07	2.38473e+07	8.7413e+08	58591161	184579270	74640025	1.14774e+08	1373005094	1.96193e+07	1.90243e+07	1.82157e+08	1.34662e+08	9.69138e+07	4.10116e+08	2631407931	8744716019	9.18802e+07	3125563009	3.83408e+07	31033627	739053722	1.70338e+08
P11047	Laminin subunit gamma-1 OS=Homo sapiens OX=9606 GN=LAMC1 PE=1 SV=3	33	33	26	212	2.80536e+08	1.64825e+08	1.85261e+08	8.59026e+07	2.5168e+07	7.06304e+07	5.77989e+07	2.2144e+08	6.3862e+08	7.60554e+07	3.97517e+07	93008521	1.13582e+08	107131877	264824084	1.49708e+08	6.80051e+07	3.78504e+07	7.85813e+08	4.99103e+08	1.66772e+08	133916220	13869974	1835233429	635056098	1.73662e+08	2.73157e+08	8.33479e+07	1.20611e+08	6.59839e+08	9.74644e+07	2647891451	380033022	159440356	8.25159e+07	6.72758e+07	3.26345e+08	1.5577e+07	2.42271e+08	111653718	6.2522e+08	5.57797e+07
P67809	Y-box-binding protein 1 OS=Homo sapiens OX=9606 GN=YBX1 PE=1 SV=3	19	15	76	361	1.72701e+08	3.33333e+07	163469570	7.39282e+07	7.33782e+07	6.21135e+07	78733539	3.10303e+08	130838991	1.36739e+08	6.29199e+07	1.43818e+08	1.22553e+08	2.43732e+07	5.32269e+07	2.9255e+08	8.54258e+07	1.23338e+08	167359258	332173173	3.8402e+08	2.53102e+08	7.50633e+07	1341527848	8.4285e+08	4.00692e+07	1.68958e+08	2.81129e+08	1.29395e+08	175567269	2.72936e+07	1751608953	3.67188e+07	2.65268e+08	1.71517e+08	3.3345e+08	2.57199e+08	2.35663e+08	2.69993e+08	31425675	329123384	2.91727e+07
P30837	Aldehyde dehydrogenase X, mitochondrial OS=Homo sapiens OX=9606 GN=ALDH1B1 PE=1 SV=3	26	24	53	412	3.81837e+08	8.78395e+08	2.15583e+08	210076146	871974676	1.14873e+08	2.35309e+08	6.71329e+08	6.53655e+08	291241965	8.50856e+07	174835853	1.04375e+08	2.42604e+08	171796915	2.59025e+08	2.044e+08	176416912	4.64857e+08	4.81787e+08	2.13876e+08	2.29682e+08	1018338784	2893036961	1978770883	755821550	6.72473e+08	5.75064e+08	1.50797e+08	12193171857	115689162	3468785635	2.04879e+08	367167065	3973270883	3909886015	394685669	2774146915	1673416598	1.43468e+08	1293278766	203522653
P34932	Heat shock 70 kDa protein 4 OS=Homo sapiens OX=9606 GN=HSPA4 PE=1 SV=4	43	39	60	255	2.82428e+08	9.84484e+07	7.98871e+07	103837453	8.22792e+07	6.59004e+07	97482854	1.1055e+08	69851792	8.83782e+07	35482465	1.51733e+08	8.14631e+07	8.16656e+06	49554690	5.26583e+08	9.25549e+07	8.4494e+07	2.88847e+08	1.64068e+08	1.95019e+08	4.01717e+08	1.34491e+08	789438167	5.81049e+08	1.6206e+08	2.06786e+08	279740324	8.39541e+07	1.85198e+08	133027347	1532186909	1.64148e+08	2.5959e+08	1.95261e+08	2.4777e+08	3.06517e+08	2.23717e+08	2.88794e+08	6.04755e+08	2.21519e+08	1.10973e+08
P13010	X-ray repair cross-complementing protein 5 OS=Homo sapiens OX=9606 GN=XRCC5 PE=1 SV=3	31	31	41	350	3.25552e+08	1.84244e+08	164485894	9.12861e+07	145007699	1.47747e+08	1.30168e+08	6.04875e+07	107567504	2.3576e+08	6.10618e+07	134087561	2.5538e+08	2.0478e+07	5798959	7.2012e+08	2.00958e+08	1.00618e+08	4.56438e+08	3.33931e+08	1.35607e+08	4.95159e+08	1.84062e+08	2306398091	1340173448	286249933	6.17431e+08	1.8406e+08	1.05003e+08	1164412534	7.93916e+07	3890338414	6.0548e+07	4.26282e+08	1.21548e+08	3.08012e+08	4.4949e+08	1.12216e+08	854672310	567869483	7.01772e+08	2.99876e+07
Q8WUM4	Programmed cell death 6-interacting protein OS=Homo sapiens OX=9606 GN=PDCD6IP PE=1 SV=1	42	42	53	367	3.18151e+08	1.1848e+08	2.93106e+08	93585638	215883428	5.4951e+07	9.61412e+07	1.26017e+08	285693479	2.34404e+08	1.11446e+07	8.1012e+07	244163741	2.3399e+07	91728197	7.77752e+08	180560386	179352202	3.44697e+08	285846607	2.62384e+08	287875023	1.33598e+08	2016015464	1139280992	490112145	8.39098e+08	223898114	106222622	1152259371	6.68527e+07	1713435183	67881057	4.12957e+08	198961855	5.50191e+08	651105534	2.71448e+08	612488282	6.12933e+08	531821235	4.31072e+07
P21810	Biglycan OS=Homo sapiens OX=9606 GN=BGN PE=1 SV=2	25	24	54	603	2850762959	600320980	9.73708e+08	2925944157	2.41561e+08	6.31572e+08	686062721	2639147316	4467982876	4.20669e+08	782447451	337097132	4.71717e+08	1032167268	4177342622	1349143495	2950517941	471066840	2337576936	2645143364	9.02477e+08	1.78554e+08	1.23419e+08	9750523889	3524966555	3824798787	3828009179	570208271	8.27277e+08	15962327757	3884627410	7395255014	5332925461	7.0346e+08	7.24914e+07	2.00039e+08	2518331286	3.41334e+08	1070529708	1953370003	5486181095	1.30175e+08
P49368	T-complex protein 1 subunit gamma OS=Homo sapiens OX=9606 GN=CCT3 PE=1 SV=4	38	38	62	469	750740741	813051473	6.75322e+08	1251612718	407415322	168272936	4.96907e+08	4.60064e+08	3102643503	4.86171e+08	1.04357e+08	340664536	4.62045e+08	24332152	1988445961	2775500993	2.95372e+08	2.93549e+08	743296244	6.62247e+08	5.50675e+08	1269766590	3.21047e+08	5168866972	2700869198	2319763888	3827242688	1076062244	4.61631e+08	2390007044	7.08072e+08	6504620572	2.50024e+08	1098499532	7.19393e+08	1408884866	1303622301	714290258	1730653612	1911769914	1366905494	109010843
P02774	Vitamin D-binding protein OS=Homo sapiens OX=9606 GN=GC PE=1 SV=2	26	26	59	482	8.29238e+08	7.20033e+08	9.99964e+08	6.89686e+08	2.53553e+08	1.4438e+08	2.64008e+08	2.31138e+08	5308816666	5.56263e+07	3.31941e+07	1.53431e+08	3.74042e+08	80990323	2938271050	3790398381	2.48399e+08	2.1662e+08	792163999	641217925	1.02354e+08	2.70105e+08	50271981	1177728061	1565552679	1406244141	2830952092	234268315	2.00344e+08	1719208428	6.26735e+08	1785654335	6.87266e+07	5.50889e+07	2.47746e+08	666569300	7.44908e+08	3.08988e+08	1453621540	1590234976	707978319	4.1496e+07
P07910	Heterogeneous nuclear ribonucleoproteins C1/C2 OS=Homo sapiens OX=9606 GN=HNRNPC PE=1 SV=4	25	25	63	406	841425452	4.766e+08	5.0083e+08	370604476	4.51482e+08	4.0129e+08	252492246	4.88972e+08	500985063	5.83273e+08	1.44571e+08	3.82253e+08	5.38297e+08	175446002	346027154	1293704518	6.00086e+08	4.01102e+08	8.91538e+08	919183102	7.57982e+08	1584600226	2.45034e+08	5135943427	2540756663	6.01967e+08	732681496	1173982960	7.53221e+08	1716274954	3.35255e+08	5916174659	381335217	8.59973e+08	3.64957e+08	8.27385e+08	1010629285	642207234	1338510321	1361527134	1209507643	9.96979e+07
P04083	Annexin A1 OS=Homo sapiens OX=9606 GN=ANXA1 PE=1 SV=2	27	27	68	566	1936964688	646086566	8.50434e+08	1450319963	1.37219e+08	1.86406e+08	7.80072e+08	3.55268e+08	1157750918	354181084	212600005	4.53543e+08	4.02939e+08	54686261	475488736	1780290231	8.44968e+08	3.77184e+08	5.36201e+08	5.70545e+08	1680888600	279646695	1.16902e+08	2672953913	3692446493	972854480	3144539006	736561787	5.6523e+08	2237106134	876431556	2090974511	7.12911e+08	4.2191e+08	1.3933e+08	2.7493e+08	630040699	1.71838e+08	9.4975e+08	8.28507e+08	1509082500	1.32217e+08
P02649	Apolipoprotein E OS=Homo sapiens OX=9606 GN=APOE PE=1 SV=1	27	27	72	508	3283896616	3.93681e+08	5.92461e+08	2365838602	5335317280	5.03044e+07	1383778060	6.62592e+08	5097984319	3.58237e+08	1.97431e+08	4.16564e+08	1322697944	2.34593e+07	1540238911	4533117012	6.33722e+08	9.20092e+08	6.73421e+08	1511514263	4.2066e+08	6.63933e+08	2363427549	1949118683	1301707370	3921984101	19611232601	2139813259	1.5623e+08	4983466247	2249737211	1568491587	6.29811e+08	9.85036e+08	2783139056	7136681911	4495904782	4598468979	1578454940	4661016185	3098315611	667812821
P33176	Kinesin-1 heavy chain OS=Homo sapiens OX=9606 GN=KIF5B PE=1 SV=1	35	35	43	213	1.60096e+08	8.95845e+07	1.53799e+08	262129246	8.89278e+07	5.65874e+07	1.52092e+08	2.92865e+08	7.41023e+07	1.1185e+08	2.26519e+07	75120421	9.7621e+07	2.23447e+07	1.48022e+08	3.42397e+08	4.59347e+07	7.83256e+07	1.94615e+08	3.0861e+08	2.53019e+08	1.48282e+08	6.0482e+07	1265093719	9.78313e+08	1.85404e+08	2.27708e+08	1.52998e+08	7.08543e+07	4.63892e+08	49102486	1688942300	1.71426e+08	2.48089e+08	6.14315e+07	1.14959e+08	2.96526e+08	1.82171e+08	2.76644e+08	2.49336e+08	1.91391e+08	3.39076e+07
P10909	Clusterin OS=Homo sapiens OX=9606 GN=CLU PE=1 SV=1	22	22	37	440	1494405387	8.72698e+08	2248643795	2937935581	5.6134e+08	1.2074e+08	8.63126e+08	8.03444e+08	14517957125	3.36702e+08	6.25733e+08	7.88176e+08	1062067908	1.41587e+08	3076622647	10647829128	9.13282e+08	4.78638e+08	1427089345	3306980283	6.08254e+08	8.4003e+08	1.41364e+08	2961617633	3147233118	4776781971	2965214206	1053513394	8.58209e+08	6702698134	1884986545	1362858102	926495337	6.79433e+08	226675391	4.21879e+08	9528927748	598788221	3460921937	7456156332	2503214315	167699589
P07996	Thrombospondin-1 OS=Homo sapiens OX=9606 GN=THBS1 PE=1 SV=2	35	34	33	254	2.48458e+08	128508792	1.62711e+08	1.39803e+08	57159534	9.08932e+07	2.19878e+08	149975731	1720752125	1.82934e+08	9.43678e+07	1.79408e+08	311325128	9.60651e+07	7.9037e+07	1199048244	1.20807e+08	2.39454e+08	6.80347e+08	1087263001	200640014	1.49278e+08	4.29448e+07	1061501448	8.43649e+08	4.47492e+08	588041039	392755056	2.36695e+08	7473854451	4.55458e+07	8.93895e+08	602454261	361091853	2.69276e+07	5.29579e+07	1138388947	47749274	3.75369e+08	7.4382e+08	4.1139e+08	9.864e+07
P12109	Collagen alpha-1(VI) chain OS=Homo sapiens OX=9606 GN=COL6A1 PE=1 SV=3	28	28	31	389	3.57803e+08	1.94764e+08	191821317	7.75463e+08	7.01942e+08	9.3731e+07	1.14957e+08	1.85584e+08	6634276190	1.56042e+08	5.16793e+07	204325697	2.26921e+08	4.43928e+07	287922966	1.53449e+08	9.36193e+07	131291938	5.55669e+07	2132896389	3.8152e+08	1678086445	3.8405e+08	8335938504	1243226691	6.92779e+08	1311790007	1153243122	8.968e+07	1108073160	5.44787e+08	8820293688	258171963	9.01595e+08	2.41507e+08	574192739	3.98302e+08	7.23262e+08	7.70906e+08	1392101528	4486278638	8.88235e+07
P09429	High mobility group protein B1 OS=Homo sapiens OX=9606 GN=HMGB1 PE=1 SV=3	22	13	58	352	747333040	207863251	564239178	470104744	3.93026e+08	2.76117e+08	2.76273e+08	7.28781e+08	3.96851e+08	6.32965e+08	2.36807e+08	4.08433e+08	4.46489e+08	9.2821e+07	3.56358e+08	679288118	3.62245e+08	2.254e+08	1841782515	8.06087e+08	594257808	8.09295e+08	101150967	8969575365	5000614914	3.53106e+08	8.93939e+08	817671275	1.77553e+08	2182744451	2.63101e+08	13788908987	2.25313e+08	1478403009	3.74906e+08	7.62611e+08	1447920686	385385338	2233806601	3.03262e+08	1483934987	8.96928e+07
P23378	Glycine dehydrogenase (decarboxylating), mitochondrial OS=Homo sapiens OX=9606 GN=GLDC PE=1 SV=2	32	32	43	94	98144147	74626159	7.30522e+07	1.46777e+08	1153628063	5.71928e+07	6.67103e+07	1.69846e+08	54170136	9.0954e+07	117747608	8.00284e+07	1.1042e+08	60389244	294986130	99089063	82933034	9.15621e+07	6.8786e+07	1.50226e+08	6.54081e+07	43858429	1463612796	50956352	7.09491e+07	3.19674e+07	3.32193e+07	566748401	2.57884e+07	5.13621e+07	1.1953e+08	5.67815e+07	1.57412e+08	192943180	3053341170	4.94962e+08	6.72836e+07	563362111	1.40641e+07	1.14162e+08	3.18974e+08	3.66941e+07
P09327	Villin-1 OS=Homo sapiens OX=9606 GN=VIL1 PE=1 SV=4	36	36	49	376	8.34978e+07	4.14747e+08	5.9595e+08	9.36172e+07	232252079	2.46438e+08	1.68054e+08	3.79941e+08	307683653	4.1304e+08	1.3318e+08	2.84406e+08	308998226	227033105	114809701	1393642853	147040332	1.26012e+08	534371464	1430408318	3.16194e+08	8.9763e+08	2.04311e+08	3235757878	1731854496	5.66022e+08	120696134	1143399403	1.78091e+08	9.92776e+08	8.40961e+07	3721492854	1.59187e+08	663113966	1.32849e+08	1.90971e+08	8.0268e+08	1.83342e+08	951259709	5.74727e+08	3.55826e+08	1.60771e+08
Q01995	Transgelin OS=Homo sapiens OX=9606 GN=TAGLN PE=1 SV=4	24	24	88	482	3265720018	1.44336e+08	1446370962	1132353121	1.66958e+08	6.14897e+08	1012367267	4.4734e+08	4744087789	1053413273	4.45352e+08	6.8915e+08	6.48257e+08	4.23027e+08	3785638704	1210327346	9.51176e+08	5.96632e+08	2303498293	2662045690	8.00067e+08	1.58405e+08	35557118	13168962198	7387205853	2200618652	3343031230	8.53716e+08	1.4339e+08	6447227649	1799091175	6971155836	1165982243	1888619964	8.01046e+07	1.96327e+08	3394444993	117592924	2089782188	2.47335e+08	2274381270	1.47483e+08
P30084	Enoyl-CoA hydratase, mitochondrial OS=Homo sapiens OX=9606 GN=ECHS1 PE=1 SV=4	24	24	63	354	1024763420	1.22347e+08	1.50836e+08	3.29629e+08	4764548912	3.27984e+08	1.5572e+08	2.02456e+08	2.42925e+08	1.1823e+08	72423981	1.7536e+08	9.16056e+08	3.28111e+07	3.20811e+08	468490388	158679096	8.53611e+08	2.22532e+08	500112855	1.78805e+08	2.60859e+08	3663291285	702560319	1910968514	3.9753e+08	4.12855e+08	2615665820	2.29988e+08	4.17015e+08	137632064	3120391722	266488469	973017361	8828458136	11632028083	7.58781e+08	12952055555	7.31741e+08	2.97987e+08	1768767003	454574214
P04264	Keratin, type II cytoskeletal 1 OS=Homo sapiens OX=9606 GN=KRT1 PE=1 SV=6	34	27	58	297	1.38493e+08	4.5388e+07	5.56729e+08	1.6142e+08	1.63107e+08	7.35295e+06	9.38299e+07	4.172e+07	374791369	4.1442e+07	1.01659e+08	4.03359e+07	4.75359e+07	4.53265e+07	154394542	1.48762e+08	9.63475e+07	1.91975e+08	4.91016e+07	3.29794e+08	265623908	4.08162e+07	2.84356e+07	1.34699e+08	646943272	2.69462e+08	36704863	143217344	128160325	5.44021e+08	1098350784	4.4562e+08	11648453	61650210	4.23984e+07	8.45779e+07	4.70966e+07	1.77049e+08	307588578	5.98483e+07	1471360739	1.28028e+08
Q14126	Desmoglein-2 OS=Homo sapiens OX=9606 GN=DSG2 PE=1 SV=2	30	30	42	168	41556368	1.76444e+08	1.51992e+08		6.09658e+07	8.45766e+07	4.76356e+07	9.95483e+07	33687410	152557315	89424949	2.25118e+08	1.60963e+08	4.05768e+07	66515035	111522317	4.79879e+07	2.47831e+07	1.34752e+08	2.23139e+08	6.53343e+07	9.17186e+07	2.59844e+08	2240352111	1326807580	1.61738e+08	3.8389e+07	1.75331e+08	2.89897e+08	675754783	21161222	2204314368	6.02866e+07	2.05688e+08	3.32402e+07	6.59261e+07	4.03777e+08	4.26524e+08	420208422	173411617	1.95368e+08	9.33228e+07
P35222	Catenin beta-1 OS=Homo sapiens OX=9606 GN=CTNNB1 PE=1 SV=1	30	27	50	334	2.62167e+07	1.08745e+08	4.6416e+08	5.82443e+07	265599652	1.14649e+08	6.1515e+07	198915694	7.25862e+07	195336749	1.0306e+08	1.12591e+08	3.02377e+08	8.92279e+07	4.96427e+07	4.35467e+08	1.03236e+08	7.07112e+07	1.8076e+08	257231325	2.7807e+08	3.67099e+08	7.21686e+07	2985319639	1658813266	409062105	3.34109e+08	519202871	5.31265e+08	7.86438e+08	12663074	4935037541	4.74317e+07	449372075	2.43983e+08	5.26907e+08	6.44354e+08	4.96372e+08	8.79682e+08	3.01547e+08	4.72717e+08	5.80914e+07
P60842	Eukaryotic initiation factor 4A-I OS=Homo sapiens OX=9606 GN=EIF4A1 PE=1 SV=1	26	14	63	421	526302917	2.33686e+08	3.10342e+08	1.50664e+08	2.60626e+08	197423709	321709138	1.15817e+08	288024361	239392910	70110043	2.37014e+08	443777155	6.2986e+07	77702766	1423131726	1.90197e+08	177868445	4.07816e+08	474143416	5.35101e+08	9.89601e+08	150168672	3005714850	1316473152	3.89735e+08	1272123180	502794354	3.23478e+08	8.8099e+08	144481593	2381154157	1.65627e+08	3.2744e+08	3.23948e+08	9.26719e+08	7.25949e+08	547146444	7.93034e+08	1270697343	6.74074e+08	9.39615e+07
P26640	Valine--tRNA ligase OS=Homo sapiens OX=9606 GN=VARS1 PE=1 SV=4	33	33	32	264	2.24358e+08	1.43094e+08	210127194	166177457	2.00794e+08	1.00069e+08	2.15203e+08	1.68557e+08	103190672	1.71077e+08	1.09114e+08	2.15803e+08	2.29487e+08	30444587	167958848	5.6995e+08	9.56459e+07	7.83598e+07	3.02547e+08	3.50728e+08	2.48353e+08	3.93522e+08	2.09043e+08	1269755099	6.60568e+08	297188728	4.27162e+08	674791966	9.17369e+07	3.77653e+08	2.26968e+08	2529120383	2.28347e+08	405958730	1.40995e+08	3.78453e+08	4.07312e+08	4.06209e+08	3.67512e+08	376238497	4.64714e+08	138588595
Q1KMD3	Heterogeneous nuclear ribonucleoprotein U-like protein 2 OS=Homo sapiens OX=9606 GN=HNRNPUL2 PE=1 SV=1	26	26	42	219	3.10507e+08	5.36715e+08	3.87646e+08	2.12614e+08	3.08015e+08	3.84921e+08	2.93102e+08	2.98607e+08	1.93269e+08	348580960	1.43302e+08	6.18138e+08	5.46475e+08	2.11381e+08	138993599	3.96166e+08	2.79068e+08	2.46786e+08	7.738e+08	3.10828e+08	329973466	7.51523e+08	3.53041e+08	2233722749	2615828732	1.74924e+08	2.66235e+08	649999957	2.76264e+08	7.19316e+08	153636179	2288360314	272725575	4.2516e+08	328035425	271576206	4.35793e+08	4.7034e+08	3.97711e+08	5.52018e+08	3.91934e+08	5.86272e+08
P49748	Very long-chain specific acyl-CoA dehydrogenase, mitochondrial OS=Homo sapiens OX=9606 GN=ACADVL PE=1 SV=1	31	31	51	412	870479876	2.35192e+08	2.31209e+08	2.24735e+08	2444687722	1.62552e+08	2.55937e+08	2.91877e+08	3.92771e+08	3.23402e+08	6.9142e+08	2.98949e+08	5.61274e+08	88305372	2.92819e+08	840358881	1.78737e+08	1768274426	3.09973e+08	531717403	3.00121e+08	357485165	8.82744e+08	796242060	1959173222	3.09707e+08	6.70323e+08	1361656680	8.34824e+07	7.87778e+08	109806739	5678328419	1.94583e+08	543049669	1279665797	3178238811	7.94915e+08	2558035191	9.99998e+08	8.26778e+08	1182853004	3.82644e+08
P13611	Versican core protein OS=Homo sapiens OX=9606 GN=VCAN PE=1 SV=3	26	26	9	289	1058187779	7.17446e+07	2.29983e+08	5.92262e+08	3.61704e+07	5.56427e+07	1.86369e+08	6.21369e+08	3498316870	1.46546e+08	4.24391e+07	9.40354e+07	1.16213e+08	1.35002e+08	5.69765e+08	136189832	9.5849e+08	1.40911e+08	5.15783e+08	630545267	210434082	8.75119e+07	4.89064e+07	5196939918	7.31254e+08	927282963	1690566277	139784250	3.12871e+08	6626979990	3.08124e+08	4038197451	2553887043	125773068	7.48876e+07	1.36238e+08	4.96848e+08	101119586	3.54722e+08	1.00259e+08	2259049311	4.31032e+07
Q9UQ80	Proliferation-associated protein 2G4 OS=Homo sapiens OX=9606 GN=PA2G4 PE=1 SV=3	32	32	75	330	274557969	2.38982e+08	3.43357e+08	6.87325e+07	164051257	1.90899e+08	1.81366e+08	310043362	208183370	1.83013e+08	1.67149e+08	2.61914e+08	2.07476e+08	1.02127e+08	1.00045e+08	1011064428	1.51144e+08	1.67086e+08	4.21063e+08	411563963	3.95983e+08	1089836968	8.39176e+07	2363354868	1698849243	355857030	2.85244e+08	706610966	2.47221e+08	5.87842e+08	9.48577e+07	2854578804	3.6895e+07	8.55297e+08	243897623	3.95244e+08	580678914	190279432	661771327	522162043	526487127	2.20257e+08
O60506	Heterogeneous nuclear ribonucleoprotein Q OS=Homo sapiens OX=9606 GN=SYNCRIP PE=1 SV=2	30	23	56	302	1.69163e+08	1.22109e+08	9.66661e+07	2.28635e+07	1.81998e+08	6.82407e+07	92323256	94966893	183871206	1.425e+08	1.73494e+08	7.24441e+07	194836561	88965333	138110466	4.53863e+08	174476210	1.58819e+08	232796704	192865565	1.19016e+08	220651815	1.80277e+08	2017270904	5.68549e+08	118703237	2.96762e+08	150041138	3.98048e+07	322773424	2.54287e+07	2013933145	1.12485e+08	1.77659e+08	181616972	3.8501e+08	2.6395e+08	6.06207e+08	3.04555e+08	274538224	3.37958e+08	1.1363e+08
P16401	Histone H1.5 OS=Homo sapiens OX=9606 GN=H1-5 PE=1 SV=3	22	15	53	482	1089908845	1487140841	1076854108	6.25044e+08	174451599	62085937	7.14697e+08	2141913632	323583363	1552364454	5.77173e+08	5.07564e+08	745979229	6.29805e+06	579986641	621179220	6.36084e+08	5.91504e+08	2693576819	1296383693	2503941420	3203596125	1.70057e+08	9470301260	4853788052	4.0288e+08	6.95106e+08	3407294586	1576749508	1789952739	2.71728e+08	10421821249	3.76228e+08	3653630222	1.24821e+08	7.9311e+08	1907210607	3.42463e+08	2132883603	33519139	1304252660	1.34252e+08
P21796	Voltage-dependent anion-selective channel protein 1 OS=Homo sapiens OX=9606 GN=VDAC1 PE=1 SV=2	25	24	83	597	1192268599	1014457101	8.59295e+08	9.32212e+08	816300910	3.0154e+08	5.65411e+08	9.36436e+08	1050486698	8.68979e+08	308298504	919363990	9.64603e+08	153385635	3.93173e+08	4371299116	5.65959e+08	5.11535e+08	2865995223	8.51318e+08	8.24568e+08	2266868295	575338041	4113818335	7549467841	2971146952	2699646753	1104079622	9.78695e+08	6040162741	2.98866e+08	10681219228	6.94149e+08	1308329693	1079597812	2072945437	4106310301	1304537808	3950897169	6187292012	1641583379	4.11773e+08
P01860	Immunoglobulin heavy constant gamma 3 OS=Homo sapiens OX=9606 GN=IGHG3 PE=1 SV=2	21	8	61	791	3514427235	1472826440	1989646757	3100015298	3.82174e+08	1.23374e+08	319316638	9.814e+08	12755416034	5.14789e+08	243320689	4.4066e+08	8.21623e+08	1.31028e+08	2385641336	10101884573	8.35008e+08	6.36029e+08	1676587762	398512235	522433402	5.86692e+08	5.40499e+07	4567002930	3284483915	7923881193	14592657822	348565678	269217928	8320575145	1489278103	6357592050	6.55441e+08	190641766	500594290	1031365142	2603778033	3.25997e+08	2029002206	6941252019	2523992550	2.09725e+08
P00441	Superoxide dismutase [Cu-Zn] OS=Homo sapiens OX=9606 GN=SOD1 PE=1 SV=2	11	11	91	381	946221639	1.29578e+08	1.1982e+08	2.37139e+08	5309951554	1.86093e+08	1.74556e+08	1.68766e+08	9.73163e+08	297524697	1.68853e+08	2.67005e+08	8.11723e+08	1.15588e+07	587040478	288064336	2.59516e+08	9.79323e+08	181186232	9.13117e+08	2.27498e+08	1.30634e+08	1757520571	2686804876	1681483738	9.29321e+08	1910322885	2475485154	2.76853e+08	9.93957e+08	331026953	3839968988	9.4501e+07	1788427620	6189765761	21290304293	2.92599e+08	3321873287	1203942179	91143666	1042920371	515412355
P30086	Phosphatidylethanolamine-binding protein 1 OS=Homo sapiens OX=9606 GN=PEBP1 PE=1 SV=3	18	18	84	578	3252610543	603591960	368616123	9.47959e+08	12030334902	778145325	380580995	9.55177e+08	2174488355	5.72774e+08	343091976	582078313	2590057847	198591889	2696196504	893128098	1213695757	2410143991	7.20499e+08	1571416139	5.85222e+08	492507464	5446720016	4355472849	2950456460	1696011570	3205135578	5881473681	1.30069e+08	2236285104	9.51352e+08	3913396359	213796500	2984935186	10940689162	29232109484	6.59345e+08	20817717631	2483903865	556562168	2640148064	1341933995
P50991	T-complex protein 1 subunit delta OS=Homo sapiens OX=9606 GN=CCT4 PE=1 SV=4	32	31	61	411	3.33936e+08	4.13926e+08	3.22513e+08	131440350	394345662	1.8197e+08	2.30485e+08	258840931	2.73353e+08	2.83974e+08	4.83466e+07	3.11717e+08	3.57285e+08	21977086	8.61475e+07	1270572995	2.05151e+08	2.14267e+08	5.08891e+08	371549867	296911201	1110580090	2.38857e+08	2541790489	1792670795	663967380	1087527118	6.36262e+08	1.15157e+08	1160707190	1.42229e+08	4120052671	99007026	6.7498e+08	4.20874e+08	789629523	8.03443e+08	4.25837e+08	1020953575	1253453249	6.98436e+08	124061341
P0DOX7	Immunoglobulin kappa light chain OS=Homo sapiens OX=9606 PE=1 SV=1	17	3	65	619	7654124888	9158078377	1856468113	7326983374	1453572141	558141730	1919614022	1722481509	22145685748	1287607817	6.45489e+08	8.15869e+08	1217813580	2.40251e+08	3702310329	9803500828	3788613453	2007304697	5338568219	4131086940	1131495907	1564383670	4.36136e+08	9502101099	5288129333	9266026289	13565502443	597689206	500883053	6706896647	4395048154	7687782067	1525851947	430777013	4.43044e+08	2191161513	3613043763	1180645067	2485339452	10339790226	2967963854	3.38921e+08
O75874	Isocitrate dehydrogenase [NADP] cytoplasmic OS=Homo sapiens OX=9606 GN=IDH1 PE=1 SV=2	24	23	64	498	888981492	2.10853e+08	2.84288e+08	4.7128e+08	2426805530	2.84005e+08	2.19711e+08	2.34537e+08	9.77009e+08	2.85185e+08	8.37881e+07	1.96487e+08	5.96964e+08	1.16584e+08	4.79979e+08	1294280282	3.59716e+08	5.40808e+08	443858545	8.3969e+08	390768098	228267266	1550817195	1697397671	1900346137	689817682	1658919809	1354842752	164397349	1151483728	2.2665e+08	3102975214	1.74845e+08	1132591154	3554394405	7572741042	7.24795e+08	5350113863	9.81092e+08	3.0838e+08	1204099532	3.10882e+08
P49419	Alpha-aminoadipic semialdehyde dehydrogenase OS=Homo sapiens OX=9606 GN=ALDH7A1 PE=1 SV=5	31	31	58	271	3.36834e+08	96540331	1.83871e+08	2.38637e+08	1992001613	7.11685e+07	1.26046e+08	3.07813e+08	2.46959e+08	1.3662e+08	3.21799e+07	5.97627e+07	3.49435e+08	21082200	250848582	1.35571e+08	1.38947e+08	3.94458e+08	1.34707e+08	3.80725e+08	9.04873e+07	3.26603e+08	1229844732	656683103	6.94852e+08	3.90373e+08	5.83201e+08	9.56764e+08	8.31238e+07	4.61025e+08	4.28284e+07	871280480	1.04268e+08	6.96037e+08	2928265555	4621417024	243255964	2983884225	4.97061e+08	3.23623e+08	8.91945e+08	2.52219e+08
Q14103	Heterogeneous nuclear ribonucleoprotein D0 OS=Homo sapiens OX=9606 GN=HNRNPD PE=1 SV=1	19	17	48	420	5.37105e+08	340866349	3.47401e+08	3.32877e+08	3.11681e+08	168672226	2.74801e+08	4.06144e+08	225092671	3.02567e+08	235294449	2.84315e+08	3.96056e+08	5.092e+07	4.55878e+08	4.53591e+08	3.18195e+08	2.18749e+08	5.72569e+08	5.10099e+08	3.05411e+08	539843949	2.09294e+08	4197587643	2059494606	3.16572e+08	6.93341e+08	7.49754e+08	2.4898e+07	1167638803	3.64164e+08	5464227439	5.38685e+08	7.41385e+08	3.87708e+08	6.60461e+08	5.3594e+08	4.32301e+08	1136870682	2.8347e+08	927297655	2.37381e+08
Q9NY65	Tubulin alpha-8 chain OS=Homo sapiens OX=9606 GN=TUBA8 PE=1 SV=1	16	1	36	707	6351435264	4551662592	2482543616	5995659264	2729342720	168652848	1432435200	3493129984	33413871616	897453312	1394530048	1035248448	2869602560	562360128	17424625664	9867412480	4734656512	4215262976	3920097536	3342771968	1016005184	919863168	729556480	3572199680	3876361728	7984269824	8203414528		1884799360	5925796352	6179250688	10531161088	457009152	644958592	654849216	1848917376	3596293632	1970271872	4964333056	5165502976	5033681920	364973888
P61247	40S ribosomal protein S3a OS=Homo sapiens OX=9606 GN=RPS3A PE=1 SV=2	29	29	74	510	5.69103e+08	3.18106e+08	4.73467e+08	272947327	4.73523e+08	2.12554e+08	3.45243e+08	389193434	1105409895	3.00998e+08	1.28477e+08	3.21822e+08	4.36023e+08	3.76926e+07	215143866	1170422619	2.31215e+08	3.12491e+08	4.42332e+08	6.54475e+08	5.65681e+08	1219547409	2.30128e+08	4594494962	2199322074	7.63078e+08	8.58741e+08	1281694588	1.85289e+08	1218436043	221683213	5193061399	2.01397e+08	9.47838e+08	6.34421e+08	1521156300	9.95772e+08	7.91737e+08	1334536299	8.1284e+08	1077349373	250977400
Q13228	Methanethiol oxidase OS=Homo sapiens OX=9606 GN=SELENBP1 PE=1 SV=2	30	30	63	330	5.53834e+08	1.30325e+08	250833515	2.92511e+08	1243411869	7.27241e+08	208766556	501762975	627820738	1.94289e+08	2.41517e+08	2.39073e+08	8.39382e+08	2.44482e+08	854654913	306893630	300685900	5.27014e+08	2.04891e+08	4.87446e+08	7.65429e+07	5.70836e+08	2070831862	1402925394	1250054876	5.47948e+08	1674495974	1102457809	7123054	4.96595e+08	260566454	1666761593	1102041149	1328360063	2356230969	6237975700	6.97653e+08	4812113159	375909405	1.2329e+08	1194111373	432033145
O00468	Agrin OS=Homo sapiens OX=9606 GN=AGRN PE=1 SV=6	32	32	24	143	1.18503e+08	42155854	8.67626e+07	83625620	8.00337e+07	2.1669e+07	3.54184e+07	8.62952e+07	2.06946e+08	2.25598e+07	5.01195e+07	3.57644e+07	86358340	7386922	121085274	149926403	6.39854e+07	3.42394e+07	1.32373e+08	1.83041e+08	5.29644e+07	1.0163e+08	2.36354e+07	1710597428	5.30573e+08	7.35109e+07	1.24193e+08	26767068	1.45488e+08	1.94114e+08	1.05068e+08	1444160491	1.35944e+08	4.72413e+07	90551216	39015522	3.93191e+08	5.1604e+07	236632559	1.45799e+08	361339455	2.71057e+07
P38159	RNA-binding motif protein, X chromosome OS=Homo sapiens OX=9606 GN=RBMX PE=1 SV=3	34	34	60	359	3.93496e+08	1.67121e+08	3.99017e+08	2.85808e+08	1.4817e+08	4.70802e+08	3.45153e+08	629053106	2.34931e+08	7.2609e+08	2.00194e+08	3.31683e+08	2.81981e+08	2.89403e+08	263579397	3.13831e+08	256466751	210760697	3.77605e+08	5.80581e+08	7.65334e+08	3.87973e+08	1.44132e+08	1707475208	9.44398e+08	200825465	2.29045e+08	1027003597	1.49286e+08	4.46543e+08	2.39594e+08	1871782169	5.18512e+08	1208838552	1.60547e+08	3.63275e+08	4.16514e+08	3.3767e+08	5.81447e+08	147862131	5.31581e+08	1.6399e+08
Q6P2Q9	Pre-mRNA-processing-splicing factor 8 OS=Homo sapiens OX=9606 GN=PRPF8 PE=1 SV=2	44	44	20	131	81236393	4.33652e+07	6.63827e+07	1.67969e+07	1579215371	8.32629e+07	5.16956e+07	7.79663e+07	1.34662e+08	1.4327e+08	6.33742e+07	3.88983e+07	1.93522e+08	14407788	3.10945e+07	2.6227e+08	6.56583e+07	4.34069e+07	1.45211e+08	1.91279e+08	1.05716e+08	1.98087e+08	9.82844e+07	4.81704e+08	417479824	6.51258e+07	1.38271e+08	751272147	5.15132e+07	1.79285e+08	3.03948e+07	714454751	8.13257e+07	2.07513e+08	1.15442e+08	4.80901e+08	1.34765e+08	9.86503e+08	1.8854e+08	119628187	1.66506e+08	2.92393e+08
P06727	Apolipoprotein A-IV OS=Homo sapiens OX=9606 GN=APOA4 PE=1 SV=3	34	34	70	295	4.56622e+08	2.12826e+08	6.07557e+08	3.9968e+08	2.31797e+08	3.01988e+07	3.31232e+08	2.91356e+08	1443284561	2.13955e+08	1.92135e+08	2.70825e+08	2.42343e+08	9.21337e+07	1494034814	4504131092	1.15525e+08	1.48976e+08	5.29658e+08	706157830	1.62986e+08	2.65874e+08	1.97052e+08	1659328959	8.03091e+08	2317530656	6.86884e+08	450941417	1.35456e+08	5492424770	4.56955e+08	1189475653	202203449	3.27335e+08	9.08658e+07	2.66463e+08	1347295083	3.44126e+08	1523626521	6.27039e+08	9.92559e+08	2.75786e+08
P14923	Junction plakoglobin OS=Homo sapiens OX=9606 GN=JUP PE=1 SV=3	28	25	49	328	2.34364e+07	1.29162e+08	193196636		175471253	55645345	1.79159e+07	9.53758e+07	1.66527e+08	3.48148e+08	3.74276e+07	1.46081e+08	185184746	30601186	30606925	1727681461	4.41268e+07	21511784	3.68597e+08	1.52037e+08	6.44267e+07	349919887	3.96764e+07	2883574045	1973504604	508987560	2.42634e+08	372137465	2.02581e+08	1090017327	3.27908e+07	2535177016	4.54768e+07	4.90411e+08	123281305	4.11436e+08	625899506	173143982	7.24749e+08	4.6932e+08	503037724	65282026
Q9UGM3	Deleted in malignant brain tumors 1 protein OS=Homo sapiens OX=9606 GN=DMBT1 PE=1 SV=2	24	24	34	105	1.4451e+08	3.50834e+07	8.59352e+07	5.15561e+08	2.39316e+07	4.49917e+07	4.22257e+07	2.92497e+08	4272906893	4.1496e+07	21172356	245032690	6.33102e+07	105894113	170221697	33494182047	24673381	1.2502e+07	1.47493e+08	7.79682e+08	6.96087e+08	683326018	1.11791e+08	147771368	22761906	1.20088e+08	8.80267e+08	35998114	9.0947e+06	5.2023e+07	3.67593e+07	126222168	194359816	8.3433e+07	6.0794e+07	3.88009e+07	9.37304e+07	241855884	3.85984e+07	2.21158e+08	37348998	2.88673e+08
O43175	D-3-phosphoglycerate dehydrogenase OS=Homo sapiens OX=9606 GN=PHGDH PE=1 SV=4	24	24	39	234	137677985	101122539	3.04135e+07	60325937	1508153453	1.86988e+07	3.7721e+07	7.33884e+07	2.183e+08	78472112	2.32402e+07	3.5773e+07	153411659		153261837	3.83458e+08	143406772	1.49955e+08	1.55845e+08	339449198	75483804	7.28315e+08	6.99799e+08	1390047688	3.58729e+08	151680758	180825603	1113884579	9.75032e+08	3.37801e+08	3.15006e+07	3862848703	72742510	2.73772e+08	1169974194	2739608478	94149026	2160483707	7.23209e+08	2.81809e+08	1.93049e+08	80091532
P13489	Ribonuclease inhibitor OS=Homo sapiens OX=9606 GN=RNH1 PE=1 SV=2	21	21	54	448	749680976	2.23722e+08	2.84646e+08	462434334	351001633	1.35334e+08	4.4118e+08	1.87116e+08	3.23163e+08	2.15628e+08	136849345	2.64935e+08	315089021	1.58321e+07	559382772	7.03582e+08	4.12223e+08	2.51853e+08	508058894	520659703	4.91809e+08	2.82245e+08	1.66205e+08	2299425476	2036677044	439817306	1511033680	429441304	2.40204e+07	910212643	679529857	1254385865	2.37988e+08	286402144	3.61097e+08	9.8865e+08	4.34777e+08	6.63111e+08	6.46125e+08	5.03269e+08	7.58902e+08	1.16779e+08
P31930	Cytochrome b-c1 complex subunit 1, mitochondrial OS=Homo sapiens OX=9606 GN=UQCRC1 PE=1 SV=3	23	22	59	386	4.33597e+08	4.34729e+08	403090539	248708736	1134067924	1.61762e+08	1.94129e+08	2.47412e+08	5.10907e+08	3.95369e+08	5.31859e+08	354251927	690078380	4.78011e+07	2.15808e+08	1868405291	3.1493e+08	380798232	615080825	6.39709e+08	2.20601e+08	326547347	5.47482e+08	1079728072	2651375608	1215559505	2088509054	1011990516	2.16958e+08	8.03281e+08	1.26911e+08	3847695914	1.45141e+08	7.677e+08	940951072	1533803730	1336746337	1143801586	9.61247e+08	1256304100	1368678706	2.27099e+08
P31943	Heterogeneous nuclear ribonucleoprotein H OS=Homo sapiens OX=9606 GN=HNRNPH1 PE=1 SV=4	20	12	51	323	3.53876e+08	2.69645e+08	3.28674e+08	8.21886e+08	1.58472e+08	1.86247e+08	3.31638e+08	1009154785	223099617	3.87182e+08	4.39906e+08	2.44252e+08	2.98601e+08	7.26447e+07	10030027003	552844191	2.26337e+08	1.607e+08	4.91445e+08	1311840176	3.68874e+08	705663438	9.34257e+07	4326307421	1477393001	3.94184e+08	657326636	1008859443	344412993	1235222139	133722999	4071225767	1.59643e+08	6.89264e+08	2.10231e+08	4.93587e+08	468920230	2.34805e+08	8.90056e+08	6.19178e+08	7.08734e+08	1.29449e+08
Q16822	Phosphoenolpyruvate carboxykinase [GTP], mitochondrial OS=Homo sapiens OX=9606 GN=PCK2 PE=1 SV=4	34	31	58	465	1212176026	2.22962e+08	8.37773e+07	1.06425e+08	9020857605	114201213	5.10746e+07	1.07611e+08	3.19745e+08	3.47599e+08	34127906	93075443	1300387988	1.5679e+07	1.13379e+08	2.30822e+08	91127091	5.98838e+08	3.39195e+08	2.61617e+08	1.03345e+08	5.43089e+08	3785273774	1992397792	1447733820	2.43051e+08	3.48879e+08	5196606639	2.41984e+08	7.79735e+08	4.8852e+07	1842120913	9.91782e+07	2086040542	11920200783	12611595975	4.90886e+08	17300708856	8.49421e+08	1.92489e+08	3318387069	8.66392e+08
P50395	Rab GDP dissociation inhibitor beta OS=Homo sapiens OX=9606 GN=GDI2 PE=1 SV=2	26	20	66	372	6.87356e+08	1.95406e+08	2.88035e+08	680686590	556996278	239996913	7.06436e+08	3.13119e+08	4.54153e+08	3.81562e+08	75635810	236687123	3.79807e+08	32692997	200477540	579111496	328167553	290314038	417527155	5.88755e+08	6.0803e+08	3.75969e+08	3.15519e+08	2567983969	2001758694	4.8647e+08	918727708	664103852	2.48553e+08	7.04176e+08	4.41237e+08	2885739937	4.05888e+08	434727450	6.73693e+08	1617171674	6.75831e+08	1081674946	7.28354e+08	3.05391e+08	9.87037e+08	1.5521e+08
Q7Z6Z7	E3 ubiquitin-protein ligase HUWE1 OS=Homo sapiens OX=9606 GN=HUWE1 PE=1 SV=3	38	38	11	158	86959265	4.25976e+07	1.05606e+08	252669325	5.98408e+07	9.7874e+07	5.39338e+07	1.68163e+08	944505728	1.04165e+08	7.9987e+07	1.27682e+08	1.33205e+08	5.151e+07	1.42e+08	2.27807e+08	5.73819e+07	3.17523e+07	1.42801e+08	3.08822e+08	9.98359e+07	2.41408e+08	4.19366e+07	1902346867	2.66778e+08	2.10831e+08	2.87138e+08	3.16483e+07	5.88153e+07	4.07465e+08	2.01696e+08	1799995464	1.14102e+08	99026675	1.58882e+07	3.85858e+07	1.55151e+08	4.28455e+07	2.74482e+08	9.61002e+07	2.2662e+08	1.36018e+08
Q16851	UTP--glucose-1-phosphate uridylyltransferase OS=Homo sapiens OX=9606 GN=UGP2 PE=1 SV=5	31	31	58	295	5.96789e+08	9.96224e+07	194428071	104631969	4170373367	1.47971e+08	7.74179e+07	84810874	6.04298e+08	1.72148e+08	2.46797e+08	1.70626e+08	9.22463e+08	8.15002e+07	166688892	4.88547e+08	341423516	4.92382e+08	233186768	4.68285e+08	233152365	1.34309e+08	2395539472	3.53833e+08	5.52359e+08	7.30624e+08	9.58442e+08	1799909516	4.57089e+07	5.58025e+08	64965312	805237037	1.16041e+08	6.49417e+08	3484516321	7724021211	3.17019e+08	6748206574	4.92794e+08	439778227	7.19055e+08	5.02141e+08
Q12864	Cadherin-17 OS=Homo sapiens OX=9606 GN=CDH17 PE=2 SV=3	26	26	40	210	7.70514e+06	3.09473e+08	313866815	3.77639e+07	1.71912e+07	1.66761e+08	6.48804e+07	2.88584e+08	9.7037e+07	297594681	6.2158e+07	1.52573e+08	2.45188e+08	106105927	148030636	1797025099	1.34428e+08	5.15854e+07	4.33133e+08	219980179	106338284	7.18906e+08	35125999	2332186564	1881897011	443328042	451124774	396571268	3.38859e+06	1135393221	2.87919e+07	3577376790	1.45216e+08	1323978515	8.02177e+07	101686133	2315337543	1.27189e+08	2007267270	1.75362e+08	2.5872e+08	5.49431e+07
Q5QNW6	Histone H2B type 2-F OS=Homo sapiens OX=9606 GN=HIST2H2BF PE=1 SV=3	24	1	84	910	9067929	8.46746e+06	2.21896e+06	19063645		18630089		1.27541e+07	159368208	38846694		1.7242e+06			2.31338e+07	2445977			5588453	4443283	44568845		1893280	81333548	1.31534e+07	41623920	61253462	342474884	615702333	1.62643e+07	1.66585e+07	466183120		37713040	7.46698e+06	1.00707e+07	37812046	6633626	10575969
O95954	Formimidoyltransferase-cyclodeaminase OS=Homo sapiens OX=9606 GN=FTCD PE=1 SV=2	29	29	63	239	4.98528e+08	9.3842e+07	3.51295e+08	2.82591e+08	7375771720	2.75601e+08	460039139	4.71129e+08	726231754	446116948	4.49129e+07	4.06992e+08	9.52663e+08	2.51902e+07	5.04878e+08	1.7674e+08	3.80386e+07	7.12381e+08	1.4846e+08	869346359	7.60618e+08	2.25e+08	3664917460	9.66995e+07	80987787	565064186	4.64124e+08	4399925341	17949062	1.11581e+08	8.64125e+07	113185823	6.33149e+08	1024999216	6306298679	13134636641	3.73346e+08	9028822141	120994226	1.99754e+08	1162326725	2.94825e+08
P34896	Serine hydroxymethyltransferase, cytosolic OS=Homo sapiens OX=9606 GN=SHMT1 PE=1 SV=1	22	21	50	175	3.51908e+08	27235692	22244864	60745321	1454243395	7.6374e+07	3.13579e+07	12955255	1.9492e+08	7.44587e+07	3.56093e+07	1.44893e+08	3.07183e+08	5.21974e+07	2.44949e+08	4.2114e+07	61673795	2.45072e+08	140416086	2.11839e+07	50791762	1.5379e+08	1215621934	107423763	8.55099e+07	112317992	187466207	987962209	5.27947e+06	1.08527e+08	4.85311e+07	136314966	83369808	2.2061e+08	3022779693	4378449292	5.55922e+07	3845605791	1.11409e+08	8.929e+07	3.48953e+08	8.29567e+07
O60716	Catenin delta-1 OS=Homo sapiens OX=9606 GN=CTNND1 PE=1 SV=1	26	26	37	206	2.3708e+08	184275930	1.91741e+08	2.12639e+08	2.0769e+08	1.14184e+08	1.31982e+08	1.40591e+08	4.61881e+08	142597022	2.83964e+07	1.07798e+08	2.87541e+08	2.88107e+07	302423331	7.82017e+08	4.77998e+07	1.50436e+08	3.6203e+08	242825846	5.04654e+08	313511795	1.47863e+08	1798335433	1632832164	2.47765e+08	3.2228e+08	4.38248e+08	7.69429e+07	6.95346e+08	1.19695e+07	1537443336	55311859	250224173	1.87478e+08	426995214	4.818e+08	3.46117e+08	772999276	5.42086e+08	359743781	1.15367e+08
Q8WWI1	LIM domain only protein 7 OS=Homo sapiens OX=9606 GN=LMO7 PE=1 SV=3	35	35	27	175	4.00686e+07	4.5382e+07	3.19398e+07	8.18887e+07	44638257	4.79e+07	2.97864e+07	4.06871e+07	5.81285e+07	2.28266e+07	7.0179e+07	8.48529e+07	5.9153e+07	5.76586e+06	1.13047e+08	5.24342e+07	9.5952e+07	3.40888e+07	1.39117e+08	1.52946e+08	7.3858e+07	100697723	3.59852e+07	746372811	545568229	4.92961e+07	1.11116e+07	7.85255e+07	5.11987e+07	1.88458e+08	3.37207e+07	1463453849	1.23088e+08	1.07708e+08	1.17537e+08	1.35975e+08	1.45863e+08	5.70192e+07	1.69732e+08	7.66437e+07	107327792	7.89295e+07
P06753	Tropomyosin alpha-3 chain OS=Homo sapiens OX=9606 GN=TPM3 PE=1 SV=2	23	8	49	603	677878795	149172700	1.72875e+08	3.85975e+08	4.10861e+08	49097626	243447910	2.51603e+08	424342641	2.30057e+08	2.4207e+08	191038775	5.84709e+08	11621604	415548447	2.7206e+08	2.56156e+08	5.72764e+08	212867604	565595219	538052548	1.26044e+08	9.47132e+08	1371049728	1366879896	5.07496e+08	8.19554e+08	1731577399	56568066	716632287	3.80263e+08	1423972256	1.45393e+08	1092807109	7.68697e+08	9.59901e+08	2.47307e+08	1338643333	380184184	125640220	1081631532	168367370
O43390	Heterogeneous nuclear ribonucleoprotein R OS=Homo sapiens OX=9606 GN=HNRNPR PE=1 SV=1	30	23	45	308	3.6719e+08	2.96522e+08	5.33218e+08	207689855	6.20544e+08	3.30222e+08	3.47375e+08	3.61644e+08	330691429	3.95215e+08	43823857	552083416	354667422	98450388	1.14945e+08	1069914750	206976038	2.18452e+08	5.74598e+08	796854278	5.44495e+08	1511651443	2.11089e+08	3403782410	1704687720	720546986	6.77223e+08	783860992	114881024	1000949236	1.62657e+08	3676871626	6.31375e+08	780817120	1.70072e+08	3.43225e+08	807856641	4.93374e+08	1048511654	1207290543	883902486	134360786
P27348	14-3-3 protein theta OS=Homo sapiens OX=9606 GN=YWHAQ PE=1 SV=1	26	18	70	424	3.98376e+08	1.66246e+08	1.85503e+08	1.84323e+08	1.35563e+08	2.98961e+08	2.83566e+08	1.43413e+08	117747354	231897277	6.7805e+07	2.00568e+08	1.98001e+08	55691704	2.20909e+08	6.30733e+08	185243862	1.16064e+08	412897040	414557578	330713881	6.00104e+08	5.72797e+07	1515471421	1638273754	2.62092e+08	3.29608e+08	420470960	5.32722e+08	634038266	1.88589e+08	3432851922	1.26912e+08	270847535	1.30439e+08	2.76407e+08	6.67667e+08	197990650	6.04617e+08	4.7964e+08	5.30648e+08	6.09139e+07
Q03252	Lamin-B2 OS=Homo sapiens OX=9606 GN=LMNB2 PE=1 SV=4	40	33	59	390	1032671202	3.32764e+08	5.22265e+08	5.69603e+08	5.97203e+08	2.76165e+08	3.03941e+08	3.89708e+08	576190923	4.18886e+08	1.57608e+08	310097662	494410329	2.16133e+08	4.7104e+08	7.72008e+08	4.94212e+08	2.95883e+08	8.81482e+08	940413959	732134908	6.50114e+08	2.25476e+08	2089743001	2010629443	5.03648e+08	1100773250	8.44559e+08	1.56002e+08	1351942899	4.32914e+08	2760827432	3.37692e+08	8.36193e+08	4.282e+08	7.04422e+08	5.83705e+08	8.30042e+08	1299654625	2.80137e+08	1228394602	2.4967e+08
P27708	CAD protein OS=Homo sapiens OX=9606 GN=CAD PE=1 SV=3	35	33	21	175	8.18466e+07	1.42892e+08	7.05142e+07	158950208	1.42987e+08	58668019	9.29277e+07	9.61245e+07	108986212	8.89411e+07	8.34259e+07	1.18455e+08	129115642	7.18917e+07	2.43914e+08	270483831	8.93515e+07	8.37982e+07	1.86434e+08	3.48025e+08	1.421e+08	5.14099e+08	1.0195e+08	808157666	734752615	1.96456e+08	257732792	602019720	8.72323e+07	3.40381e+08	6.57637e+07	2071407101	7.40362e+07	255913264	1.34786e+08	2.74964e+08	3.18175e+08	1.90201e+08	3.27224e+08	255946338	193989434	1.03755e+08
P53621	Coatomer subunit alpha OS=Homo sapiens OX=9606 GN=COPA PE=1 SV=2	36	36	35	304	2.76602e+08	1.86601e+08	2.24032e+08	91006591	2.62761e+08	1.22678e+08	1.739e+08	2.10538e+08	2.09333e+08	1.82233e+08	6.58233e+07	1.40716e+08	227807469	14034879	67541856	1144962773	158380143	1.77283e+08	279080916	296506646	4.07483e+08	5.34737e+08	1.95634e+08	1064620426	1293511996	356294517	5.14133e+08	3.74397e+08	1.37113e+08	7.06647e+08	7.11008e+07	1443701280	1.76865e+08	2.60689e+08	2.1755e+08	4.9602e+08	3.40071e+08	586770748	4.96966e+08	7.44053e+08	4.14357e+08	76656706
P01834	Immunoglobulin kappa constant OS=Homo sapiens OX=9606 GN=IGKC PE=1 SV=2	15	2	97	726	8051029388	7190862384	2214601148	5722679458	3870109091	1506083544	1348320420	1550491851	31275250959	1122343075	5.24643e+08	1481196879	3024014018	9.19421e+08	11392932502	7751596470	5526896184	3718796820	7916563687	2736005781	1326952787	1256032485	578409156	7866436762	5017320140	8037427936	10610473436	435121772	103158281	7053777880	8528291312	6603602944	8.76408e+08	303812156	344478912	1482192433	3161718890	785015556	2066702184	9397503403	2500235636	2.60765e+08
P50440	Glycine amidinotransferase, mitochondrial OS=Homo sapiens OX=9606 GN=GATM PE=1 SV=1	23	23	53	163	8.88073e+08	2.9193e+08	2.52921e+08	429379064	1937747717	94596872	184201356	1.48201e+08	6.23688e+08	3.11547e+08	129733514	1.94853e+08	6.00809e+08	1.34022e+06	317199412	9.00878e+08	3.52128e+08	6.16911e+08	532714480	574540866	4.45239e+08	2.30334e+08	1307581569	1907260214	1244969337	484341412	7.45339e+08	2192691230	179173936	6.49743e+08	125813251	7.2704e+08	1.42231e+08	1362417293	6096481498	13809260135	4.64413e+08	3863501334	6.32734e+08	2.94882e+08	1948175633	224018757
P12429	Annexin A3 OS=Homo sapiens OX=9606 GN=ANXA3 PE=1 SV=3	28	28	67	457	2.66339e+08	1112873417	9.75349e+08	856120792	185887413	150413797	1.6894e+08	910848367	554138176	5.49902e+08	1019208919	1007762859	6.62932e+08	8.54987e+08	138350758	2204919296	228465931	266272560	1262603991	7.69913e+08	1584946068	2.62407e+08	2.67731e+08	1080819333	2906086071	795028883	6.30681e+08	692510297	6.1237e+08	1237679353	1.2443e+08	6746045959	1.41694e+08	5.6051e+08	1.88484e+08	3.28354e+08	1230292636	158611768	1504849067	2464198246	5.91367e+08	1003008081
P26641	Elongation factor 1-gamma OS=Homo sapiens OX=9606 GN=EEF1G PE=1 SV=3	26	26	47	552	6.70155e+08	6.86081e+08	6.8465e+08	2.46464e+08	4.21629e+08	5.31586e+08	5.79439e+08	4.29166e+08	403721084	5.09085e+08	1.74312e+08	6.31502e+08	8.10645e+08	154288379	1.00273e+08	2097925076	4.12707e+08	3.42684e+08	9.05016e+08	8.33961e+08	667425085	1331391165	3.76607e+08	4266217557	2543478506	1088944618	1514236995	1072047803	1.51517e+08	1133361504	1.25168e+08	2427758350	3.73118e+08	6.33378e+08	6.57463e+08	1848224152	1487241761	8.79036e+08	1645573016	1875065573	1066091012	3.39967e+08
P21399	Cytoplasmic aconitate hydratase OS=Homo sapiens OX=9606 GN=ACO1 PE=1 SV=3	34	34	42	178	5.10631e+08	3.60587e+08	148006496	4.53058e+08	1424954874	4.45132e+07	5.08302e+08	428150231	2.19461e+08	2.32132e+08	2915958649	226844289	3.52097e+08	22614074	3.82723e+08	2.97244e+08	91054595	415863849	88739672	3.78895e+08	254154726	1.82299e+08	881750469	5.17618e+08	5.45277e+08	4.4301e+08	5.23471e+08	7.91729e+08	1.57904e+08	3.87076e+08	1.79013e+08	522395314	62907712	494148082	1374766033	3353695407	1.33872e+08	3000244131	532822080	760538861	4.34398e+08	162901180
P16402	Histone H1.3 OS=Homo sapiens OX=9606 GN=H1-3 PE=1 SV=2	22	3	44	532	373286368	342665802	1.68055e+08	344390838	47537349	63382488	1.39496e+08	434051614	38492244	239321920	205063920	2.62371e+08	88906576		454339424	56254267	229467488	105527864	2.74401e+08	200013744	486983904	101443796		558956172	768995084	6.19188e+07	220820258	443930068	206825979	288237300	265080880	1061211912	137357264	227385098		53656898	178881456	19707536	182376987		468012384	48569620
Q9Y2P5	Bile acyl-CoA synthetase OS=Homo sapiens OX=9606 GN=SLC27A5 PE=1 SV=1	25	25	46	137	166416299	44203432	6.21717e+07	176648352	1450747748	3.54522e+08	2.94889e+08	191087109		346942457	630618623	3.38146e+08	4.38816e+08	130185651	392064756	152535750	39039171	3.92244e+08	4.36918e+07	290705675	2.45231e+08	81245663	1103956999	2.87298e+07	4.41863e+07	1177893431	84910742	2252555816	55107639	6.2967e+07	194081366	8.002e+07	6.65745e+08	8.50582e+08	1760589205	4372681861	1.50394e+08	3428942182	4.28735e+07	1.44059e+08	1002604956	1178974035
P62979	Ubiquitin-40S ribosomal protein S27a OS=Homo sapiens OX=9606 GN=RPS27A PE=1 SV=2	19	4	71	521	1417832514	3.24151e+08	9.0583e+08	7.43078e+08	9.36752e+08	2.2594e+08	6.21604e+08	1110419946	8.8486e+08	1049661007	524833962	4.87052e+08	8.9055e+08	1.0872e+08	1683186003	2932091028	9.16245e+08	7.89857e+08	1213720130	1468276654	1022912272	9.87693e+08	6.20301e+08	2677455775	2577086640	6.19412e+08	1586096757	2351360325	1.76264e+08	2582887324	7.22307e+08	3094696444	460492629	1579057369	4.53891e+08	7.38309e+08	1585802289	1692983798	1163012424	896295852	2030048560	8.72063e+08
P09211	Glutathione S-transferase P OS=Homo sapiens OX=9606 GN=GSTP1 PE=1 SV=2	15	15	63	553	1729958660	6.68312e+08	1801529351	1353681594	2.42481e+08	1727267423	745450640	1133803019	1946588346	9.2198e+08	399910491	935697127	1690582243	5.00087e+08	901231030	9184332452	1034043903	6.57758e+08	2003361703	1465633898	1257261835	1891155438	1.31246e+08	12389258443	12088354248	2437030655	6568856485	1681576892	1636731006	5036418143	1191134099	16018374723	5.9685e+08	1559602461	174244350	5.85492e+08	2969694591	432499486	6265784136	4917785355	2582862617	1.56137e+08
P58876	Histone H2B type 1-D OS=Homo sapiens OX=9606 GN=HIST1H2BD PE=1 SV=2	24	1	84	896		1.22572e+07	5.8615e+06			2.53095e+06		9.48599e+06				106223794	7.48578e+06				2.95286e+06	1.38067e+06	3.13313e+06		4.32196e+07			4.79783e+06		4302650			2016062850		1.54818e+06		4224496				2.68901e+06	2957204	2.4441e+06			5545294
P17987	T-complex protein 1 subunit alpha OS=Homo sapiens OX=9606 GN=TCP1 PE=1 SV=1	33	33	63	350	2.47154e+08	2.29343e+08	2.11327e+08	1.38709e+08	2.18696e+08	1.81531e+08	224108855	2.1926e+08	1.55689e+08	1.647e+08	8.71355e+07	2.00297e+08	2.65201e+08	5.50918e+07	4.12757e+07	1159748262	1.06988e+08	124810341	2.94558e+08	4.22794e+08	2.88301e+08	7.27567e+08	2.16188e+08	2070859320	1503312625	4.65856e+08	6.72165e+08	765608250	1.15194e+08	6.28199e+08	83240391	2992361684	1.04162e+08	6.69767e+08	3.03493e+08	604293554	5.6726e+08	4.8251e+08	8.41988e+08	7.02898e+08	6.85238e+08	7.75127e+07
Q9NZM1	Myoferlin OS=Homo sapiens OX=9606 GN=MYOF PE=1 SV=1	47	46	30	163	2.74761e+08	131161883	2.09916e+08	306906386	1.71202e+08	1.28178e+08	2.73506e+08	1.56282e+08	1.82381e+08	3.58995e+08	1.52978e+08	2.66292e+08	1.86527e+08	2.14413e+08	1.84283e+08	1125973915	2.07065e+08	7.1034e+07	2.67722e+08	312330314	179191987	2.26058e+08	9.94998e+07	1050723816	1618109990	3.52096e+08	4.35799e+08	1081889524	5.37372e+07	6.24911e+08	1.95483e+08	363429853	3.30507e+08	6.97369e+08	4.55988e+07	159416404	3.06571e+08	9.66804e+07	2.63604e+08	1204172307	4.65997e+08	202883338
P00966	Argininosuccinate synthase OS=Homo sapiens OX=9606 GN=ASS1 PE=1 SV=2	27	27	57	329	4.94158e+08	128347888	4.27216e+08	6.91843e+07	4102090185	5.85421e+08	418798042	1.06741e+08	1488442948	8.94377e+08	1.84498e+07	9.03625e+07	1007477288	3.93152e+07	4.61764e+07	1271461663	72392165	1029252037	151534473	2.95189e+08	170640247	3.41123e+08	2863885224	343346051	8.09994e+08	1002113423	5.52684e+08	2469223404	7.0175e+07	5.97515e+08	1.51994e+08	8.10039e+08	2.50965e+08	8.44151e+08	4738583320	17344883196	5.15273e+08	13725498064	4.98431e+08	387031690	8.90352e+08	3.17946e+08
Q99879	Histone H2B type 1-M OS=Homo sapiens OX=9606 GN=H2BC14 PE=1 SV=3	24	1	84	893																													11612420
P02452	Collagen alpha-1(I) chain OS=Homo sapiens OX=9606 GN=COL1A1 PE=1 SV=5	28	27	25	328	1001425416	1.47315e+08	3.56649e+08	2002943345	3.01936e+08	2.60726e+08	3.80128e+08	650642209	10923584817	4.98987e+08	6.16094e+08	2.00899e+08	4.90873e+08	1.61996e+08	1824594541	5.32281e+08	7.47251e+08	3.37836e+08	5.05185e+08	2024461220	9.37884e+08	9.65631e+08	2.1877e+08	12842703729	710667229	2087118462	3955982150	6.73568e+08	6.41757e+08	6101384095	2250752203	15927166044	1140985892	4.29687e+08	8.98948e+07	2.18521e+08	6.64465e+08	2.30321e+08	563204976	1291673624	4667503310	3.02782e+08
P00505	Aspartate aminotransferase, mitochondrial OS=Homo sapiens OX=9606 GN=GOT2 PE=1 SV=3	31	31	73	405	1478615718	2.40834e+08	1.2943e+08	141753308	2591585139	1.13049e+08	1.34293e+08	247317646	356029476	4.11325e+08	7.14121e+07	2.60114e+08	7.56583e+08	3.49508e+07	521946009	3.74084e+08	330408435	836234522	4.37423e+08	2.16653e+08	1.39116e+08	2.21254e+08	2301773380	1061048116	1734085910	4.08127e+08	7.17366e+08	2575775079	93088487	7.70234e+08	2.56806e+08	4149919436	178971189	1543054772	4495224136	7924597750	1159061147	5397925380	8.43556e+08	2.32854e+08	2047500835	4.52096e+08
Q06210	Glutamine--fructose-6-phosphate aminotransferase [isomerizing] 1 OS=Homo sapiens OX=9606 GN=GFPT1 PE=1 SV=3	27	27	49	242	9.51744e+07	2.52739e+07	8.87545e+07	35842693	65709412	5.21261e+07	1.11905e+08	4.3135e+07	1.12266e+08	6.33767e+07	2.89692e+07	170899419	3.02306e+08	2.46359e+07	3.92191e+07	7.37375e+08	2.65213e+07	1.68668e+08	1.99486e+08	500015743	6.6679e+07	513847529	8.87129e+07	1909116253	9.2577e+08	4.5645e+08	4.66551e+08	1.76533e+08	5.05856e+07	4.21751e+08	2.12311e+07	1622121263	95374297	231857100	6.49591e+07	241178690	535314971	103453474	9.12596e+08	5.09579e+08	469858364	6.02331e+07
P23528	Cofilin-1 OS=Homo sapiens OX=9606 GN=CFL1 PE=1 SV=3	21	14	93	578	3494106673	1318203165	2294549231	1728757666	8.52659e+08	5.4729e+08	2074814555	1663113572	1947062362	2092061090	5.73734e+08	1919889331	1950528127	3.90327e+07	1205410912	4024353416	1931052024	1511258923	2635412644	1936344954	2338150314	1828486428	537047534	14225562591	8641299302	1974690783	4304165409	3648774866	2174333638	4866255619	1776117361	9988000005	1160733232	3325379660	7.7863e+08	2073084956	3433763511	1665195576	4631010122	2503942344	4000655066	4.91158e+08
P12277	Creatine kinase B-type OS=Homo sapiens OX=9606 GN=CKB PE=1 SV=1	23	23	69	201	6.17412e+07	1458667761	2407668537	270182913	2.52616e+08	1.18134e+08	160011771	5.44138e+08	3.57221e+08	2.94883e+08	1.11886e+08	3.18323e+08	5.86853e+08	1.7119e+08	6.177e+08	55439404	1.3256e+08	66787109	262357361	8.84446e+08	1.50332e+08	1.70975e+08	1.58289e+08	8437541651	224988726	5.38198e+08	43845633	1039681551	4.11109e+08	1178160451	80561629	1125461581	415617954	1752616294	4.89731e+08	8.20678e+08	10430009546	2.73231e+08	590624344	444031819	2003653675	7.13279e+07
O75643	U5 small nuclear ribonucleoprotein 200 kDa helicase OS=Homo sapiens OX=9606 GN=SNRNP200 PE=1 SV=2	33	33	18	136	95812955	4.34487e+07	3.96237e+07	365464034	81060918	7.05158e+07	97370975	1.4711e+08	23056506	55106445	33265023	3.28467e+07	1.11587e+08	3.41518e+07	1.18175e+08	2.36455e+08	27097204	43143562	9.14813e+07	119702403	5.79458e+07	1.77047e+08	66487097	608577707	4.4889e+08	3.559e+07	4.26859e+08	92315736	4.51372e+07	243797288	5.41247e+07	586758865	1.26421e+08	1.20716e+08	5.37014e+07	1.12372e+08	1.43597e+08	82956423	2.3026e+08	157869288	2.96002e+08	2.23621e+08
Q15365	Poly(rC)-binding protein 1 OS=Homo sapiens OX=9606 GN=PCBP1 PE=1 SV=2	19	13	74	437	7.23303e+08	5.31719e+08	620493063	3.99199e+08	5.57271e+08	2.98006e+08	3.42037e+08	5.06303e+08	4.68731e+08	4.83488e+08	180515631	5.24349e+08	7.31641e+08	6.44882e+07	1.54707e+08	1539683430	5.16687e+08	407114218	8.48697e+08	1036512481	469105270	1468528128	4.28273e+08	3755084651	3378996681	5.74571e+08	1114961049	1118656632	446600662	1478853305	238330496	4362253255	2.18064e+08	1107720166	5.13632e+08	1134547784	949005058	9.72919e+08	1396183208	892450772	1165847404	331462871
P12110	Collagen alpha-2(VI) chain OS=Homo sapiens OX=9606 GN=COL6A2 PE=1 SV=4	27	27	25	275	7.34196e+08	2.86251e+08	1.77899e+08	1081808405	574565350	4.13314e+07	1.36341e+08	3.38568e+08	6806949009	1.19797e+08	2.14939e+08	2.08717e+08	4.04431e+08	7.45042e+07	3898836883	2706210401	3.03883e+08	1.01435e+08	292660445	3259751359	4.94828e+08	1448262527	3.19601e+08	7075582394	1082788197	1463321184	1667647100	615035936	3.03544e+07	1516205515	5.97907e+08	7507061132	2.28332e+08	5.50347e+08	2.13708e+08	3.44199e+08	5.6366e+08	7.12665e+08	901361462	1235251282	4053880298	1.93345e+08
P30038	Delta-1-pyrroline-5-carboxylate dehydrogenase, mitochondrial OS=Homo sapiens OX=9606 GN=ALDH4A1 PE=1 SV=3	25	25	55	257	9.06182e+08	104794185	4.02093e+08	201157968	4271487019	8.69697e+07	1.78082e+08	3.65708e+08	890928645	1.26743e+08	1.56737e+07	1.66912e+08	9.15704e+08	13775271	1.07971e+08	1.84571e+08	2.30212e+08	7.64803e+08	1.81043e+08	179551699	1.13188e+08	517386147	2071057019	2735258873	1445119872	5.8879e+08	1000718259	3942057864	3.95865e+08	5.80254e+08	3.4148e+08	8223402258	2.03769e+08	1358496081	6448065554	11514474298	355169107	6871790478	5.08567e+08	201582181	2273022936	852321680
P62805	Histone H4 OS=Homo sapiens OX=9606 GN=H4C1 PE=1 SV=2	20	20	66	848	14192385622	9430957945	6430358272	2489621548	3310463353	2935429003	3825561803	4088058614	3472898677	9522018454	2415471295	6162737048	9138454720	4.93733e+08	2291160509	8876046627	3942533934	6200088393	15199662590	8070815562	9887289680	16200027460	3079582968	30151630318	24534404469	6407130406	11718173252	7967303279	3511654689	13223399682	3318486214	33419649343	2662098209	8904178571	2776688789	6828699954	13798833798	5190240632	16333049259	2937070076	17614636444	2041934791
Q8IUX7	Adipocyte enhancer-binding protein 1 OS=Homo sapiens OX=9606 GN=AEBP1 PE=1 SV=1	27	26	24	281	6.46817e+08	1.34032e+08	328243505	5.00626e+08	3.66642e+08	1.66111e+08	2.83839e+08	464311769	1478283977	204422526	6.01895e+08	1.76619e+08	1.44245e+08	1.23128e+08	324747656	3.99652e+08	2.01107e+08	9.72951e+07	9.02419e+08	4.59315e+08	1.7229e+08	6.68428e+07	9.05648e+07	1949083510	1448371131	731709295	9.08825e+08	3.98429e+08	2.26813e+08	3753750391	5.09613e+08	8.59129e+08	1243695525	3.62896e+08	6.03984e+06	5.03249e+07	1112688920	1.17109e+08	4.49951e+08	4.10916e+08	1446137949	4.30011e+08
Q68CK6	Acyl-coenzyme A synthetase ACSM2B, mitochondrial OS=Homo sapiens OX=9606 GN=ACSM2B PE=1 SV=2	31	8	66	168	2175327017	817616704	402553184	1225778688	4.8517e+08	5.29891e+07	1.88516e+08	311376992	6101416033	203151732	143791339	135569728	473605581	2.50838e+07	583963392	1989471488	5.22424e+08	481319890	704627776	197254245	178718575	247785152	132103631	1567395444	1402006072	3067556864	4026906698	448544248	4.89567e+07	1956854346	6.7442e+08	1819632332	2.15295e+08	205181418	1030970042	2124361178	786804105	832054456	504192451	1810330880	1129961894	4.12099e+07
Q13428	Treacle protein OS=Homo sapiens OX=9606 GN=TCOF1 PE=1 SV=3	36	36	31	107	9.88949e+07	6.70781e+07	9.39785e+07	4.84143e+07	1.74586e+08	61720406	1.01479e+08	9.10809e+07	91834108	185539215	103493513	1.40658e+08	1.52492e+08	8.61318e+06	54069874	9.828e+07	88240966	6.09586e+07	1.47253e+08	7.42455e+07	9.31017e+07	1.64271e+08	1.16718e+08	2.56407e+08	2.9187e+08	5.35791e+07	5.93714e+07	254136640	5.15577e+07	8.22581e+07	3.05635e+07	3.54467e+08	8.90208e+07	1.71886e+08	3.19088e+07	5.86825e+07	1.46624e+08	2.6082e+08	7.54424e+07	85326151	1.04274e+08	181062634
Q9UBQ7	Glyoxylate reductase/hydroxypyruvate reductase OS=Homo sapiens OX=9606 GN=GRHPR PE=1 SV=1	16	16	58	272	435783666	2.512e+07	5.75085e+07	58314870	3217158233	77056389	6.163e+07	1.20751e+08	558175010	50873471	4.02989e+07	61121550	5.3149e+08	2.79288e+07	668873794	379693189	48884201	440150465	9.08704e+07	405006845	1.56685e+08	149001430	1544628504	1204248674	813241163	460679789	695022291	1872773694	77934848	632153344	6.49152e+07	1800753856	51230183	909712346	4143484223	10822643289	164462675	4664479391	719806311	199480551	7.93252e+08	262029309
Q9ULC5	Long-chain-fatty-acid--CoA ligase 5 OS=Homo sapiens OX=9606 GN=ACSL5 PE=1 SV=1	28	26	48	254	54334684	1.14149e+08	1.6159e+08	4.02786e+07	3.70213e+08	9.82564e+07	6.97147e+07	8.33992e+07	17567498	1.99803e+08	7.59278e+07	3.35477e+08	2.39946e+08	8525705	62119907	2.22232e+08	5.81382e+07	7.60534e+07	349098824	1.85354e+08	1.16249e+08	5.98151e+08	2.33356e+08	879810247	1707225418	921180262	6.53641e+08	7.83086e+08	21843259	7.8582e+08	58674087	2090788270	7.31303e+07	3.61285e+08	7.86379e+08	1570950523	995321255	606123520	7.10201e+08	2.17312e+08	2.71676e+08	6.31991e+07
P05164	Myeloperoxidase OS=Homo sapiens OX=9606 GN=MPO PE=1 SV=1	37	33	45	451	794226590	1747279863	3432787259	2.97937e+07	7.7196e+07	3.90974e+08	1.72445e+08	5.21729e+08	1034965998	3973959442	248681706	1208359591	1178004798	2.46119e+07	19711373	5326356487	6.97341e+07	7.77386e+08	828250503	1045677842	6056096734	291874721	137175931	154451126	1262799532	924661529	2021020590	1340070144	1019120605	3.66108e+08	1.02707e+07	7.07956e+08	2.79074e+07	3.20494e+08	165125684	7.85855e+08	9.85133e+08	2.18979e+08	9.24974e+08	3989550877	8.73834e+07	105540642
P00734	Prothrombin OS=Homo sapiens OX=9606 GN=F2 PE=1 SV=2	25	25	49	264	439515614	3.86115e+08	9.57397e+08	1004078848	2.44375e+08	1284796463	1914745653	5.54061e+08	1702872528	1351459231	4.03885e+08	8.148e+08	3.28051e+08	3.05836e+08	1196964677	2906967626	1.06732e+08	422934847	5.88119e+08	1579448899	2361872238	710087666	1.28743e+08	704414748	1059561197	1535518872	1517759948	753973238	6.66278e+08	7.75527e+08	4.08556e+08	1480555071	1332717868	1283061982	267521436	3.54663e+08	1694127211	395858842	6.33374e+08	2484276035	1760295593	6.38353e+08
P52597	Heterogeneous nuclear ribonucleoprotein F OS=Homo sapiens OX=9606 GN=HNRNPF PE=1 SV=3	20	18	57	276	3.3273e+08	1.74189e+08	3.1458e+08	78923963	462101494	2.50595e+08	196797021	195586505	103853796	1.80462e+08	1.13456e+08	2.00774e+08	490284167	5.26856e+07	49577365	1107355369	1.27798e+08	3.97534e+08	404304519	4.65952e+08	318938521	6.83933e+08	1156546152	1994566665	1389280265	2.4716e+08	4.92404e+08	385277646	1.80894e+08	669089992	9.23381e+07	1779850702	1.46591e+08	3.79936e+08	6.07614e+08	9.47128e+08	3.38629e+08	2417858967	4.92521e+08	5.7284e+08	9.06077e+08	2.02313e+08
P62937	Peptidyl-prolyl cis-trans isomerase A OS=Homo sapiens OX=9606 GN=PPIA PE=1 SV=2	15	15	83	848	2825500227	1942912554	3458008579	2792257210	1846086432	1599703508	1697989881	2693057864	3123961706	2592431206	7.14332e+08	1495466208	2353276662	1016946017	1778221824	6238192184	1772796548	1526262291	2971527063	3678020357	2477642229	2605047102	9.0991e+08	35380078826	18196029629	4449725316	10234006026	7199742108	4612180125	13596380767	1902702514	45679377190	1201593845	5657093603	4363260697	11427398035	3434886960	4678435124	10797747791	1590262027	6968148805	6.33651e+08
O60701	UDP-glucose 6-dehydrogenase OS=Homo sapiens OX=9606 GN=UGDH PE=1 SV=1	28	28	60	325	5.54187e+08	209659410	2.24429e+08	1.6574e+08	1804701197	272785167	137089838	1.78353e+08	6.38316e+08	120150927	7.94636e+07	105008781	3.59796e+08	4.02953e+07	203556953	5.59184e+08	262692954	285192830	287355159	440186727	198286629	2.82834e+08	956674260	1189835953	1909791956	6.50106e+08	727912369	1223214907	3.19859e+07	1209841444	1.4239e+08	2189528038	141511930	500807393	1900059625	3615151639	2.96101e+08	2324816844	5.67523e+08	458268544	5.31738e+08	179631466
Q13423	NAD(P) transhydrogenase, mitochondrial OS=Homo sapiens OX=9606 GN=NNT PE=1 SV=3	30	30	32	286	698078819	5.27443e+08	4.27069e+08	194863615	1771161218	9.76995e+07	2.02673e+08	2.13713e+08	1016639052	9.18039e+08	1.00643e+08	3.39337e+08	6.40554e+08	4.43105e+06	8.35045e+07	3.98585e+08	2.02351e+08	3.85908e+08	594579193	2.08641e+08	714696677	4.91916e+08	9.292e+08	1852112655	1921921615	4.96028e+08	6.26076e+08	1811322647	3.37016e+08	1314957336	264707892	2527442798	5.25747e+08	1021244410	2211421388	4372572966	9.21838e+08	2733478442	7.26887e+08	706957124	1504147752	2.93236e+08
Q96KP4	Cytosolic non-specific dipeptidase OS=Homo sapiens OX=9606 GN=CNDP2 PE=1 SV=2	28	28	62	297	1099055897	1.84841e+08	220639571	313777088	7.93712e+08	409810772	3.80071e+08	1.85866e+08	627433063	1.68998e+08	6.59103e+07	195988982	4.81526e+08	1.47101e+07	6.66838e+07	8.54483e+08	2.65281e+08	3.49712e+08	246518336	526791913	2.93837e+08	4.35552e+08	5.53257e+08	2193804807	2625578824	554757901	2000926549	7.42587e+08	2.91252e+07	8.54058e+08	2.91567e+08	4797057265	1.62274e+08	5.5111e+08	1303663363	3203404622	486735452	2251085114	9.51055e+08	637264460	910669236	247445773
P13804	Electron transfer flavoprotein subunit alpha, mitochondrial OS=Homo sapiens OX=9606 GN=ETFA PE=1 SV=1	21	21	53	367	5.1451e+08	1.3984e+08	1.61889e+08	89061514	1776403288	2.22631e+08	9.51871e+07	333222662	160435425	1.48156e+08	8.44099e+07	172267092	414338817	170578285	2.33265e+08	838628422	1.25275e+08	4.2816e+08	6.53835e+08	3.94026e+08	9.13451e+07	412635183	1005311491	1008126667	1606754148	490813331	5.66053e+08	1173307693	1.01376e+08	9.08345e+08	7.01951e+07	3290007597	94631434	7.35204e+08	2418279893	4521154690	5.39035e+08	3022815009	5.28276e+08	455901802	1209996318	2.58902e+08
O75521	Enoyl-CoA delta isomerase 2, mitochondrial OS=Homo sapiens OX=9606 GN=ECI2 PE=1 SV=4	18	18	51	126	7.21007e+07	4.04751e+06	4.67679e+07	39966403	693850119	4.34673e+07	2.23181e+07	48113990	7606183	1.77073e+07	4685244	5087956	8.24465e+07	22995238	119444491	5.93861e+07	2.29986e+07	7.38622e+07	38137640	127579691	5.79599e+07	2.43505e+07	3.48734e+08	89728825	47804156	20404618	3.73128e+07	6.79695e+08	2.08859e+06	33204040	1.95326e+07	1.32229e+08	3.72402e+07	139049781	1181398644	2980520043	41157559	1263218698	62414972	3.72806e+07	2.85022e+08	100646708
O60814	Histone H2B type 1-K OS=Homo sapiens OX=9606 GN=H2BC12 PE=1 SV=3	25	2	85	888	15316723772	12882715271	8950815140	5964790336	4621679926	5913717177	5163488475	8892539153	4300324936	10568569811	3006705168	5238492087	9393735756	2456722968	5675132722	9857759116	7902725788	6422730987	15083052860	9014737828	13636759712	14932602099	3098012757	52342242918	35363963287	10377253406	16116857583	15024809953	14800576680	26029924431	6950273305	55426837507	5053146233	15978144223	4052583333	9731817235	12325548819	5734267939	21482459689	2914258587	20045016151	1770594776
P01859	Immunoglobulin heavy constant gamma 2 OS=Homo sapiens OX=9606 GN=IGHG2 PE=1 SV=2	18	9	61	758	3845598784	1264102196	9.42346e+08	2398241672	3.72288e+08	3.51096e+08	468584392	7.44577e+08	14605225312	350752088	2.3121e+08	180377632	600489375	199085754	1138791344	5371574439	8.10542e+08	7.85819e+08	1483335486	4.98703e+08	295324356	4.2108e+08	1.56455e+08	3286143388	1826204659	5982999728	8142355633	106432418	5.00572e+07	3953756525	1804924986	3496413446	4.39233e+08	1.34847e+08	1.68202e+08	741528474	2116949803	265568150	707647837	4951328137	1765665382	52975346
Q9UKV3	Apoptotic chromatin condensation inducer in the nucleus OS=Homo sapiens OX=9606 GN=ACIN1 PE=1 SV=2	27	27	25	114	1.34632e+07	2.91842e+06	3.10333e+07	2.45376e+07	16084255	6.19296e+06	1692499	3.27916e+07	28593340	12176608	5177617	2.65185e+07	3.84636e+07	41702127	15100902	56868271	1.76603e+07	6.39181e+06	2.62971e+07	28374046	5.81742e+07	1.38497e+07	3.70629e+07	3.86977e+08	3.10588e+08	3.36577e+07	9332007	1.66357e+08	2.85787e+07	8.90296e+07	7.39198e+06	2.13783e+08	2.27025e+07	3.81915e+07	5.55542e+06	5.18392e+07	2.07696e+07	2.00167e+07	3.63185e+07	322468421	6.15009e+07	5.08009e+07
Q00796	Sorbitol dehydrogenase OS=Homo sapiens OX=9606 GN=SORD PE=1 SV=4	20	20	61	326	5.96292e+08	1.34515e+08	1.37241e+08	4.59392e+07	4669580694	279129947	1.00526e+08	196936950	8.4261e+08	2.01732e+08	76103051	1.78384e+08	797126602	45898533	2.10163e+08	7.48514e+08	1.42955e+08	5.86716e+08	2.73544e+08	3.87578e+08	148264876	292721505	2170673465	746487402	3.28474e+08	5.72771e+08	4.54565e+08	2714119432	16993427	3.3697e+08	2.12077e+07	1110641811	8.09694e+07	1093649089	3840922208	10978946300	2.89673e+08	8758865614	3.83416e+08	7.53428e+08	9.40263e+08	3.20378e+08
P54577	Tyrosine--tRNA ligase, cytoplasmic OS=Homo sapiens OX=9606 GN=YARS1 PE=1 SV=4	35	35	67	202	746035509	2437795553	8.70924e+08	1418651090	1063488995	1553773272	3668643397	844348234	4.79353e+08	6136289634	3617325289	2539470410	1614972049	62600712	8.30306e+08	8.92319e+08	1.85795e+08	1262614332	7.18523e+08	722952569	1309116296	1253458908	1108802283	926777030	798866519	2179012496	7.37225e+08	3587637956	1.87418e+08	5.91238e+08	1773365369	1756446002	5.15912e+08	4549271155	5.21455e+08	600320560	1242237128	2419506998	6.8481e+08	5.76971e+08	1858544014	1424445987
P48681	Nestin OS=Homo sapiens OX=9606 GN=NES PE=1 SV=2	34	34	28	80	106315525	6.87275e+06	4.31415e+07	5.60198e+07	2.38508e+08	6.14883e+07	2.01738e+07	7.10849e+07	67539837	1.24868e+08	5.58188e+07	8.51256e+07	7.67977e+07	1.02298e+07	1.09733e+08	45702471	13266957	5.16157e+07	6.15636e+07	182755870	75069315	13654688	4.45589e+07	3.95431e+08	1.0002e+08	102146791	9.05526e+07	126774044	2.98029e+07	5.85226e+07	3.54113e+07	121113747	7.45319e+06	1.16514e+08	1.58479e+08	2.6619e+08	2.26139e+07	2.39907e+08	5.18883e+07	2.28747e+07	1.09159e+08	9.72437e+07
P00450	Ceruloplasmin OS=Homo sapiens OX=9606 GN=CP PE=1 SV=1	25	25	30	268	564934344	2.11053e+08	4.15851e+08	3.38489e+08	1.78145e+08	53136936	2.63005e+08	2.14944e+08	3110860884	2.35004e+08	5.38107e+07	131015230	189778517	5.3901e+07	1058306761	651779588	1.57736e+08	1.0126e+08	1.4217e+08	458846774	169521656	1.18401e+08	6.74644e+07	6.01375e+08	4.2992e+08	9.40855e+08	1145551800	9.68555e+07	26076967	7.10592e+08	546273706	1272271411	3.99592e+08	4.01137e+07	1.22182e+08	3.29225e+08	341105412	2.06101e+08	1.93066e+08	1951982222	2.80328e+08	3.02814e+07
P09960	Leukotriene A-4 hydrolase OS=Homo sapiens OX=9606 GN=LTA4H PE=1 SV=2	28	28	56	286	800842479	100030369	9.19381e+07	2.72122e+08	157701922	5.07664e+07	3.65416e+08	9.50347e+07	1.02373e+08	1.47592e+08	3.56025e+08	8.62688e+07	2.57952e+08	41505404	1.0834e+08	733174558	3.2992e+08	1.2407e+08	1.88965e+08	174559889	4.96653e+08	1.56545e+08	1.38003e+08	632901343	1198599558	103489062	1653669616	3.64455e+08	7.70577e+07	3.68646e+08	3.61299e+08	819188555	8.63176e+07	1.9179e+08	1.78279e+08	5.9052e+08	1.3547e+08	5.13976e+08	2.5494e+08	372813859	5.53007e+08	4.46497e+07
P30613	Pyruvate kinase PKLR OS=Homo sapiens OX=9606 GN=PKLR PE=1 SV=2	28	26	56	165	1.67078e+08	3.92931e+07	4.93127e+07	7.88678e+07	1004064499	1.01027e+07	5.22864e+07	8.94919e+07	1.57124e+08	63174476	8.66218e+07	7.60526e+07	1.08691e+08	53318951	3.06726e+08	4.68615e+07	4.34133e+07	60503955	3.22222e+07	101827144	7.10618e+07	4.30755e+07	8.3099e+08	145891317	7.36186e+07	1.94259e+08	94952211	5.83415e+08	2.51792e+06	25159496	6.28287e+06	230569882	8.36698e+07	2.1879e+08	1865577172	2101521681	5.14747e+07	2378760511	3.82206e+07	5.11078e+07	7.46441e+07	1.43204e+08
Q9Y6N5	Sulfide:quinone oxidoreductase, mitochondrial OS=Homo sapiens OX=9606 GN=SQOR PE=1 SV=1	23	23	55	304	5.59584e+08	4.59967e+08	2.51283e+08	1038500206	6.47728e+08	6.9295e+07	4.12502e+08	4.94329e+08	576341140	6.89582e+08	4.90847e+07	4.12836e+08	3.741e+08	3.70968e+07	4.98239e+08	657356403	1.55115e+08	2.45423e+08	1265637301	4.44654e+08	5.90135e+08	192942763	601974367	1041928724	2283623899	1357247714	1346293103	8.42313e+08	8.27072e+07	1448248150	9.76894e+07	2781635121	1.64096e+08	960643627	378994606	1302011143	1070010985	1090593921	6.75367e+08	9.89294e+08	9.77404e+08	4.34544e+08
P06744	Glucose-6-phosphate isomerase OS=Homo sapiens OX=9606 GN=GPI PE=1 SV=4	27	27	47	485	9.85544e+08	5.83597e+08	7.31801e+08	582131275	1241308376	3.42417e+08	7.1607e+08	614132509	1081988211	5.65023e+08	83777109	4.7066e+08	5.40368e+08	1.55004e+08	219968158	1566061524	4.12265e+08	4.21422e+08	1058302259	1484884041	1316125696	9.18064e+08	4.52123e+08	2333919405	3226690077	7.07579e+08	2074708037	870355986	4.46052e+07	1977635100	2.91978e+08	3152470144	3.03714e+08	9.06439e+08	2402940485	4231735457	1020725020	1313669813	1445491270	875079338	1002712294	2.86767e+08
P05141	ADP/ATP translocase 2 OS=Homo sapiens OX=9606 GN=SLC25A5 PE=1 SV=7	25	10	54	561	1156678648	6.03365e+08	9.58287e+08	4.38891e+08	941003054	461736321	7.13361e+08	5.99318e+08	7.01617e+08	1000179332	2.64305e+08	5.89074e+08	2067897417	4.28056e+08	228720763	4203526201	6.89715e+08	7.34263e+08	3719600549	1769943436	1208519861	1533595699	1195243119	2384302768	8008041669	1111254890	2034297003	1652572992	2.65531e+08	4117331353	2.65539e+08	6111712010	4.33862e+08	8.64602e+08	1666908995	2884645613	1337949228	2251556284	3264542504	3627999544	2205875071	3.90038e+08
Q58FF7	Putative heat shock protein HSP 90-beta-3 OS=Homo sapiens OX=9606 GN=HSP90AB3P PE=5 SV=1	24	1	25	420		25772208	14831572		4.35186e+06		13575664			14086003		6639256	10287229			19078954			22388706	15764528	7010189	2.88983e+07		18693082	10332894	8.22305e+06		5.23797e+07			9961620	6.51236e+06	6.85205e+06	7661118	5.33353e+06		4.17287e+07	4278102	3.74489e+06	34398176	10089350
P04843	Dolichyl-diphosphooligosaccharide--protein glycosyltransferase subunit 1 OS=Homo sapiens OX=9606 GN=RPN1 PE=1 SV=1	29	29	46	422	5.22417e+08	4.44345e+08	4.9154e+08	4.99418e+08	6.89502e+08	314479875	3.59132e+08	3.68667e+08	4.06266e+08	2.983e+08	132007970	307169574	747464589	7.5716e+07	358545313	1334849187	2.71238e+08	4.85181e+08	8.70247e+08	714641831	3.47703e+08	1055339707	4.97175e+08	2675032969	2039721850	7.75129e+08	7.96041e+08	1761376094	4.75683e+08	9.94334e+08	81890367	3468463472	152032285	8.15664e+08	1139539252	2263035393	1073080751	1362095641	1021326367	9.21074e+08	1245172715	3.59581e+08
O95831	Apoptosis-inducing factor 1, mitochondrial OS=Homo sapiens OX=9606 GN=AIFM1 PE=1 SV=1	27	27	44	267	466102055	1.30265e+08	2.17237e+08	2.75007e+08	918494320	2.62429e+08	1.84572e+08	1.09132e+08	207772663	2.18703e+08	1.27086e+08	1.4623e+08	591094361	7.97688e+07	102253583	516699002	2.62723e+08	3.37664e+08	6.33452e+08	363707831	260347570	4.06546e+08	608543439	5.65193e+08	1397244220	2.47216e+08	4.16812e+08	614319103	5.37579e+07	510565897	1.68887e+08	1898753802	1.9468e+08	5.35698e+08	1561219904	3710546861	639412487	1657837456	7.17906e+08	574492521	878803241	199099082
P55084	Trifunctional enzyme subunit beta, mitochondrial OS=Homo sapiens OX=9606 GN=HADHB PE=1 SV=3	29	29	51	355	1178303327	1.43858e+08	1.37278e+08	325434638	2121120061	9.01214e+07	2.49064e+08	275983202	3.15732e+08	1.85415e+08	165420101	1.40211e+08	4.25603e+08	50994517	152194652	4.98728e+08	3.31984e+08	5.16799e+08	3.5036e+08	4.01973e+08	338486199	279177051	1328782854	1882834589	2809497989	434097377	1201882033	1985980220	1.02139e+08	1176398385	3.93137e+08	3801956807	2.07007e+08	911644662	3033304156	4866123110	622313217	3663824187	8.52684e+08	4.15829e+08	1618724628	2.41194e+08
O00299	Chloride intracellular channel protein 1 OS=Homo sapiens OX=9606 GN=CLIC1 PE=1 SV=4	21	21	73	561	1325480416	7.86108e+08	1458355819	760850888	1.19567e+08	945141575	715897482	7.56669e+08	1076891231	1047451717	1.44454e+08	8.58436e+08	1142898274	435952854	310317212	2875090222	7.08274e+08	7.09874e+08	2566330129	1390502950	1244651077	2268416557	1.49012e+08	6413687038	7395213714	1484533366	2946736696	807545749	3.19478e+08	2769036494	525360149	9075954321	5.38032e+08	1613284345	1.69247e+08	5.39633e+08	3052233811	315662400	3031481785	2210898909	1915399343	161522075
P48735	Isocitrate dehydrogenase [NADP], mitochondrial OS=Homo sapiens OX=9606 GN=IDH2 PE=1 SV=2	26	25	55	642	1588300778	1081605136	8.56761e+08	4.5583e+08	2479608834	713746384	433039763	908372185	8.63773e+08	8.17586e+08	320201685	813110303	1137965232	122220550	235400370	1949774457	4.27069e+08	9.61128e+08	1476871226	1388834415	1795573713	9.83575e+08	1519160060	3090976871	3953359180	1285372858	1481804718	4020670712	2.51201e+08	2273126406	124058415	4550422495	2.07584e+08	1789472471	4112887991	8907507734	1148057252	4197774068	1679620596	2986131704	2225314169	565180624
Q16778	Histone H2B type 2-E OS=Homo sapiens OX=9606 GN=HIST2H2BE PE=1 SV=3	23	0	85	826	243888919	2.49723e+08	85138859	77385297	2.05718e+08		37218736	1.37943e+08	6.07034e+07	1.24446e+08	33689191	8.36952e+07	1.19182e+08		80325168	1.14877e+07	1.30659e+08	5.88662e+07	283812275	82890344	110086446	3.06078e+08	7.86883e+07	1051652055	905157636	154465255	4.13771e+08	402258317	6.85549e+07	7.03833e+08	104214586	1321307542	5.64923e+07	282507782	6.36044e+07	192353486	1.67681e+08	2.76723e+08	422476970	9.7394e+07	3.25045e+08	6.35851e+07
P12268	Inosine-5'-monophosphate dehydrogenase 2 OS=Homo sapiens OX=9606 GN=IMPDH2 PE=1 SV=2	23	22	47	168	5.83004e+07	58182701	4.85734e+07	4.23272e+07	39454195	5.40296e+07	8.19734e+07	5.86625e+07	9988241	9.40724e+07	1.9361e+07	30658743	7.72529e+07		141240440	3.90076e+08	43931018	50514696	6.3335e+07	8.57593e+07	92266965	2.98174e+08	20840872	1673564510	231582611	3.94299e+07	1.04291e+08	2.74551e+08	1.00862e+08	218211420	22308602	3.95727e+08	2.91434e+07	4.04551e+07	4.56164e+07	4.81612e+07	65393666	81209963	2.31034e+08	1.78424e+08	1.17664e+08	3.98188e+07
O15230	Laminin subunit alpha-5 OS=Homo sapiens OX=9606 GN=LAMA5 PE=1 SV=8	30	30	12	83	7.48795e+07	3.42712e+07	2.86035e+07	88807687	110680875	70845097	1.81523e+07	6.94176e+07	5.26625e+07	5.59696e+07	3.31863e+07	5.29221e+07	85982962	4.20006e+07	1.92037e+08	1.19118e+08	3.92697e+07	4.303e+07	1.08392e+08	100594302	3.36661e+07	6.85043e+07	1.86618e+08	1230459021	1.32751e+08	1.11217e+08	33984773	1.36364e+08	3.34742e+07	6.15952e+07	7.51592e+07	1578183834	9.74809e+07	4.75187e+07	1.124e+08	2.5652e+08	177959922	4.48233e+08	1.39026e+08	1.18553e+08	119548695	36298912
P33778	Histone H2B type 1-B OS=Homo sapiens OX=9606 GN=HIST1H2BB PE=1 SV=2	22	1	84	819																													4.93555e+07
P02042	Hemoglobin subunit delta OS=Homo sapiens OX=9606 GN=HBD PE=1 SV=2	15	8	96	1220	1777007974	1003474390	2.50614e+08	5.68614e+08	3835826049	95590939	9.42276e+08	4.38229e+08	1777693283	611560585	1724269663	3.81147e+08	509275129		953229006	1201228912	2.91377e+08	2156336456	343913968	379345709	254325590	340062215	469025359	3.48626e+08	676779583	8.9784e+08	2279429994	4221563058	4228676	3519050353	6.99046e+08	2120086220	4.65394e+07	627156142	1044123113	2395476770	2.43201e+08	3246127537	1008169039	2.53776e+08	1196590188	147389417
P09525	Annexin A4 OS=Homo sapiens OX=9606 GN=ANXA4 PE=1 SV=4	23	23	54	515	659020429	8.74233e+08	6.24364e+08	6.74121e+08	7.90288e+08	4.02512e+08	4.18894e+08	595416188	6.0676e+08	7.52485e+08	210789026	4.98795e+08	9.29602e+08	1.52952e+08	735669942	3938729707	4.63663e+08	4.67788e+08	1482500323	8.12993e+08	709057238	8.68796e+08	5.07413e+08	2424751580	5764480309	1092038457	1587534988	1438063973	2.91101e+08	2239864863	393363093	5829277800	4.07489e+08	1290980579	6.0395e+08	1514725398	2326293588	1406663454	1308762820	2637404064	1590578584	3.6247e+08
P61604	10 kDa heat shock protein, mitochondrial OS=Homo sapiens OX=9606 GN=HSPE1 PE=1 SV=2	24	24	100	486	1229874598	1220966067	9.554e+08	509658810	3252094622	3.29184e+08	3.66525e+08	1776988463	6.07561e+08	1081980096	399061772	9.40327e+08	1191409263	2.8128e+08	609173941	8.66267e+08	1306658747	9.86619e+08	2745638460	1224149824	1213744032	1498632054	1379078507	11910194935	10183118096	723811216	1129631228	5383477324	1790201083	5909718754	2.58704e+08	21020938058	8.43845e+08	3507406717	3455203360	8120075391	3836526924	2926052099	4214546164	1.56428e+08	2783817374	445776650
P61158	Actin-related protein 3 OS=Homo sapiens OX=9606 GN=ACTR3 PE=1 SV=3	23	23	55	467	1076296137	456344517	520221475	650824694	2.51591e+08	2.62874e+08	5.09306e+08	3.57316e+08	595194385	3.0204e+08	4.09605e+07	382338953	3.5725e+08	101190555	255888702	1876251635	461699664	2.81113e+08	749864062	7.17607e+08	684779251	772074216	153236917	2418422539	3391205852	823369067	2150834068	647947339	350967813	1453422537	4.78402e+08	3663277751	3.40051e+08	718746612	342308706	7.83488e+08	1006502342	5.30603e+08	1227280521	1469962997	1353432164	1.49163e+08
Q8NBS9	Thioredoxin domain-containing protein 5 OS=Homo sapiens OX=9606 GN=TXNDC5 PE=1 SV=2	19	19	48	331	4.90127e+08	5.94818e+08	362717033	230014756	5.85838e+08	2.19084e+08	1.74148e+08	310447457	591097796	1.07319e+08	1.14714e+08	241268327	4.62696e+08	1.15443e+08	3.28661e+08	7.94159e+08	2.88681e+08	3.67827e+08	3.74954e+08	7.57381e+08	407413736	8.49489e+08	150564608	3372078103	2347512253	4.35378e+08	1035784776	1167649431	1.50378e+08	9.55635e+08	187234510	5339108724	1.40515e+08	748946854	6.06668e+08	1670354550	8.58681e+08	8.109e+08	840661590	1426155966	739630421	1.56724e+08
O60664	Perilipin-3 OS=Homo sapiens OX=9606 GN=PLIN3 PE=1 SV=3	21	21	65	202	2108076328	304652427	4.13135e+08	1378757555	1.9698e+08	4.50109e+08	4.16822e+08	574737361	2579277483	8.41019e+08	2.81944e+08	3.91114e+08	487348660	3.25734e+08	2863515588	1317318153	6.57263e+08	350127825	8.75047e+08	1117404035	8.7183e+08	6.53307e+08	126835057	1259329237	1513941452	893189488	1393266052	237210593	7.25043e+07	1376722382	2282367874	1735943354	2.72071e+08	1214372848	1.17928e+08	2.31336e+08	9.92717e+08	5.80806e+08	961630384	3033797698	1345817039	1.82609e+08
P45954	Short/branched chain specific acyl-CoA dehydrogenase, mitochondrial OS=Homo sapiens OX=9606 GN=ACADSB PE=1 SV=1	24	24	56	155	3.34519e+08	2.80448e+07	3.3204e+07	58146672	2405924391	56203528	72409288	76735025	104856063	88922138		6.3822e+07	300527558	9236480	60311556	5.35053e+07	45689552	441050094	64918247	211954202	56218293	6.61593e+07	1029112192	5.70644e+07	40744557	80004658	1.0699e+08	1683113556	8100039	143216119	2.60609e+07	223775634	1.07827e+08	3.87996e+08	3139007782	6283066155	7.95689e+07	3105435481	1.4529e+08	5.30774e+07	765163158	1.38403e+08
Q15424	Scaffold attachment factor B1 OS=Homo sapiens OX=9606 GN=SAFB PE=1 SV=4	19	13	27	102	4.23731e+07	253735358	5.97256e+07	2.81472e+08	1.79786e+08	3.67784e+07	2.70025e+07	2.88047e+08	20037182	6.49237e+07	3.60949e+08	129012372	2.02792e+08	10686672	387358523	16536206	8.66306e+07	8.12595e+07	1.16406e+08	1.17847e+08	42695128	435354347	152349869	2.64754e+08	217970399	4.10082e+07	4.59595e+07	413234374	7.12822e+07	2.99728e+07	3.0714e+07	4.06036e+08	66186363	8.84256e+07	7.5483e+07	2.13427e+08	9.86095e+07	3.51893e+08	8.22801e+07	8.21332e+07	1.07449e+08	3.60255e+08
P51884	Lumican OS=Homo sapiens OX=9606 GN=LUM PE=1 SV=2	23	23	48	536	3817624278	1143547669	978606388	8575607369	3.38609e+08	8.19399e+08	1437057710	4920117958	5597447052	6.9817e+08	1208975898	7.30134e+08	4.95053e+08	2515720854	10890043870	1828250665	5992948415	5.0774e+08	2618442277	3497666890	1736144696	9.31523e+07	2.61605e+08	8007288833	3459304894	5126931770	6707843615	886885841	1455648281	36816865182	7023676066	6613893632	4318384021	5.15297e+08	2.30206e+08	553688350	2048358317	3.20614e+08	1212137011	2309533172	6255082218	319699097
P62258	14-3-3 protein epsilon OS=Homo sapiens OX=9606 GN=YWHAE PE=1 SV=1	23	20	73	350	4.69849e+08	9.89347e+07	4.37759e+08	229513380	2.84323e+08	1.12845e+08	594202167	205324661	3.25906e+08	3.63969e+08	1.1302e+08	2.03289e+08	2.50004e+08	3.45816e+07	1.60358e+08	8.07544e+08	212587178	2.10363e+08	452762689	655050199	6.94489e+08	8.32883e+08	2.42391e+08	2716522943	6202998980	5.18576e+08	1005410723	958468589	5.60489e+08	8.07873e+08	2.70507e+08	4016913654	3.57531e+08	6.89262e+08	6.28846e+08	1188785799	930539291	8.29738e+08	7.75373e+08	401430263	829630141	1.11705e+08
Q16698	2,4-dienoyl-CoA reductase, mitochondrial OS=Homo sapiens OX=9606 GN=DECR1 PE=1 SV=1	23	23	56	361	9.71569e+08	1.66745e+08	1.63228e+08	1.18541e+08	3200463600	1.45189e+08	1.02974e+08	3.33583e+08	1.63959e+08	2.76073e+08	44191390	189667011	5.83185e+08	6.23325e+07	370880641	7.74041e+08	2.2734e+08	6.73233e+08	4.76121e+08	3.26859e+08	1.18188e+08	5.01668e+08	1959380127	1388760181	1164096626	4.11752e+08	8.41982e+08	2690903154	4.65395e+07	6.73141e+08	1.13996e+08	3739284304	1.07171e+08	1078681196	5750718499	8978250118	5.48447e+08	5385805048	1072901460	2.40375e+08	1648977100	4.45683e+08
P42167	Lamina-associated polypeptide 2, isoforms beta/gamma OS=Homo sapiens OX=9606 GN=TMPO PE=1 SV=2	25	12	60	194	161519217	6.13149e+07	5.91437e+07	13680173	42539358	44366140	6.68909e+07	1.21422e+08	2.44955e+07	102022122	2.27249e+07	3.61922e+07	8.52569e+07		9.75245e+07	119921730	2.58899e+08	1.7149e+08	2.34536e+08	6.56468e+07	8.86136e+07	1.06733e+08	5.19113e+07	1496738051	1180911093	1.4406e+08	179442370	193922629	8.14753e+07	4.49403e+08	49440187	1683549037	2.16964e+08	237412522	6.29597e+07	1.41301e+08	125755113	6.85505e+07	4.25787e+08	24076268	3.14517e+08	19378161
P32754	4-hydroxyphenylpyruvate dioxygenase OS=Homo sapiens OX=9606 GN=HPD PE=1 SV=2	26	26	63	129	325023541	1.75265e+08	1.03804e+08	5.3013e+07	1731080490	5.46809e+07	63430324	1.78756e+07	2.38073e+08	2.27578e+08	6.85514e+07	3.03897e+08	382596153	2454130	77640243	74430155	1.0289e+08	2.38399e+08	1.6059e+08	5.61986e+07	1.57875e+08	167878708	1162867556	6.71953e+07	158162448	1.92107e+08	115912510	5.90348e+08	10813396	29203685	9.08429e+06	1.3382e+08	9.6089e+07	247353278	1439480941	5168435373	1.11239e+08	5222930376	7.5231e+07	170256918	2.48222e+08	2.79421e+08
P04003	C4b-binding protein alpha chain OS=Homo sapiens OX=9606 GN=C4BPA PE=1 SV=2	23	23	41	208	3.21244e+08	128426607	1.46484e+08	9.32689e+07	200923338	2.12031e+07	1.04123e+08	4.01393e+07	4000382970	8.40559e+06	7.81987e+07	5.06307e+07	1.89912e+08	1.24046e+07	3441114033	3571363711	1.00049e+08	2.12983e+08	323166199	192869669	130148104	3.45126e+08	44623716	876368556	392157140	8.11457e+08	2766369047	1.23619e+08	6.14784e+07	1005912000	9.45861e+07	849677900	1.4642e+08	7.82434e+07	1.34414e+08	3.36076e+08	3.53078e+08	95290072	5.32592e+08	7425698494	208488610	3.88296e+07
P55157	Microsomal triglyceride transfer protein large subunit OS=Homo sapiens OX=9606 GN=MTTP PE=1 SV=1	30	30	42	165	1.40058e+08	58429686	7.63414e+07	6.03977e+07	1018443339	3.17894e+07	2.36847e+07	53967290	48851459	8.23261e+07	5.71207e+07	65799275	2.95689e+08		35246762	247482963	1.17715e+08	2.52815e+08	19751781	4.93799e+07	70354760	3.78034e+08	8.39073e+08	1.58261e+08	784969347	9.08054e+07	5.11585e+07	800982064	1.81322e+07		7191200	5.41557e+07	6.06707e+07	4.46464e+08	1408783786	2864752642	121101221	2184422805	3.38952e+07	2.3694e+07	578927697	1.96703e+08
P31040	Succinate dehydrogenase [ubiquinone] flavoprotein subunit, mitochondrial OS=Homo sapiens OX=9606 GN=SDHA PE=1 SV=2	25	25	52	273	3.72547e+08	1.10052e+08	1.83569e+08	1.08461e+08	8.93196e+08	91399840	9.82958e+07	1.29369e+08	87877841	2.09656e+08	85435629	239993476	342688321	47390555	154044112	2.60124e+08	1.53455e+08	261954055	2.4603e+08	136302444	1.51633e+08	1.45162e+08	5.67009e+08	1040115501	1708195153	2.64928e+08	469244910	7.83869e+08	1.71339e+08	4.55045e+08	40245604	8.59449e+08	1.31072e+08	5.15513e+08	1264230299	2180841288	6.82476e+08	1411810498	5.08989e+08	2.48806e+08	6.05287e+08	154689259
P16615	Sarcoplasmic/endoplasmic reticulum calcium ATPase 2 OS=Homo sapiens OX=9606 GN=ATP2A2 PE=1 SV=1	26	20	27	239	196668396	1.55478e+08	1.93952e+08	312310649	1.41518e+08	6.37679e+07	1.86019e+08	2.51543e+08	1.17552e+08	1.35917e+08	2.91639e+07	141888040	204142152	155358390	319911966	664161314	1.11979e+08	2.33054e+08	221911774	3.34893e+08	3.43754e+08	3.61031e+08	123193277	1237283169	1485245779	425730334	3.74343e+08	495511792	6.82994e+07	6.87187e+08	8.13531e+07	1209491350	1.02841e+08	4.01631e+08	2.0167e+08	5.9608e+08	2.7185e+08	2.67734e+08	4.80749e+08	6.02193e+08	437339391	6.63702e+07
P16152	Carbonyl reductase [NADPH] 1 OS=Homo sapiens OX=9606 GN=CBR1 PE=1 SV=3	21	21	86	413	7.6389e+08	1.07362e+08	1.78016e+08	278506431	2958890420	3.90366e+08	1.22912e+08	2.82768e+08	822908058	1.89416e+08	1.9825e+08	2.71176e+08	8.02305e+08	4.03539e+06	2.87376e+08	8.50609e+08	3.03372e+08	3.97219e+08	2.39084e+08	6.39904e+08	1.69369e+08	1.25066e+08	1456851043	1028973094	1385208614	498039378	1209451555	1485482639	1.23279e+08	658996569	3.13858e+08	6.96786e+08	1.13221e+08	9.13131e+08	2859822557	7479876985	258874058	4426733475	587397655	430581882	1003606483	6.96215e+08
P01871	Immunoglobulin heavy constant mu OS=Homo sapiens OX=9606 GN=IGHM PE=1 SV=4	22	7	50	339	1214998485	9.41469e+08	249365976	6.20194e+08	409449537	4.03106e+06	6.80905e+08	61361108	5445528145	8.39132e+07	1.85964e+08	8.61947e+07	177522380	6.24496e+06	3.782e+08	2107409326	1.84726e+08	2.47453e+08	1.19348e+08	2689640374	240154453	133788027	5.42601e+07	1535244408	8.74566e+08	1591388804	1694892787	54660964	3.31211e+07	1143992331	4.46294e+08	868337022	1.70623e+08	55001184	1.51483e+08	1.77458e+08	1.2859e+08	2.02593e+08	3.56834e+08	2199484929	6.23081e+08	35167979
Q99541	Perilipin-2 OS=Homo sapiens OX=9606 GN=PLIN2 PE=1 SV=2	20	20	60	130	4.50828e+08	8.87306e+07	210380109	211493256	8.40919e+07	2.21031e+07	357607761	7.24569e+07	391784371	9.74493e+07	140423321	4.96255e+07	125058245	12930214	437225527	447160106	166223638	7.91454e+07	87185755	236050499	1.25258e+08	295569657	1.05766e+08	3.75125e+08	116965132	2.97676e+08	3203602619	122428217	5.18988e+07	309828287	3.77961e+08	1.36766e+08	3.08578e+07	2.90211e+07	14527107	9.05882e+07	204695997	8.348e+07	3.72326e+08	140271876	379595401	56378810
P22695	Cytochrome b-c1 complex subunit 2, mitochondrial OS=Homo sapiens OX=9606 GN=UQCRC2 PE=1 SV=3	19	19	48	292	3.55341e+08	1.93937e+08	2.80169e+08	1.94575e+08	684953856	2.26836e+07	2.74026e+08	2.32263e+08	1.87596e+08	2.29673e+08	1.17487e+08	317186513	2.90245e+08	79465184	1.03714e+08	1509818273	1.06774e+08	230189460	397163276	5.55259e+08	2.48863e+08	227597472	4.52783e+08	774437280	1621334570	1058557377	1328988533	768667976	2.5773e+08	581217594	4.87347e+07	2627371764	1.65376e+08	583402706	9.15213e+08	1709553415	1159165000	1078223183	9.00451e+08	1009528861	1281779468	1.23625e+08
Q14247	Src substrate cortactin OS=Homo sapiens OX=9606 GN=CTTN PE=1 SV=2	28	28	52	113	1.07637e+08	4.49869e+07	4.99864e+07	2.319e+07	3.01656e+07	8.54779e+06	1.76237e+07	3.82342e+07	2.3337e+07	44072193	5.24836e+07	4.62446e+07	5.98721e+07	1.30289e+07	8.68781e+07	9.83493e+07	1.9704e+07	7.64306e+07	5.58361e+07	1.37846e+08	3.47892e+07	2.65946e+08	24321085	6.73022e+08	4.88162e+08	7.12802e+07	2.41077e+07	8.29796e+07	6.36006e+07	2.20883e+08	1.29584e+07	6.69359e+08	9.63492e+06	7.78516e+07	3.97082e+07	96110548	1.99683e+08	4.2371e+07	2.68738e+08	1.03502e+08	1.5536e+08	4.70261e+07
P02765	Alpha-2-HS-glycoprotein OS=Homo sapiens OX=9606 GN=AHSG PE=1 SV=2	12	12	34	254	562375976	194208992	1.93996e+08	970264766	1.27808e+08	20892481	2.02778e+08	2.98306e+08	3862086090	165694216	1.06935e+08	1.4328e+08	1.54473e+08	2.8707e+07	4168302115	1292313970	201086084	1.57043e+08	5.34744e+08	5.54235e+08	260924727	4.3296e+07	3.86646e+07	771517591	2.6083e+08	1377418309	2314115160	6.71624e+08	6.19748e+07	1650906213	5.73555e+08	1419121857	2.55245e+08	4.14331e+08	8.44569e+07	161088081	4.34274e+08	1.11205e+08	4.57138e+08	1176321877	760157727	1.00237e+08
Q92598	Heat shock protein 105 kDa OS=Homo sapiens OX=9606 GN=HSPH1 PE=1 SV=1	27	23	42	196	1.74123e+08	98964470	2.13112e+08	30566124	68493195	143526650	1.26645e+08	233630311	5.49075e+07	205774591	1.18929e+08	204562000	153750119	35663740	96079339	3.62069e+08	75273149	5.5014e+07	7.10193e+08	1.30338e+08	4.95026e+08	8.77271e+08	5.73472e+07	1180957577	8.6232e+08	1.55592e+08	307409589	2.76622e+08	1.11609e+08	1.60263e+08	2.96667e+07	1632192607	9.7127e+07	3.38092e+08	7.80177e+07	4.89521e+07	6.18381e+08	8.14517e+07	2.63434e+08	593768916	1.47971e+08	1.14438e+07
P01042	Kininogen-1 OS=Homo sapiens OX=9606 GN=KNG1 PE=1 SV=2	24	24	37	237	6.58649e+08	1.61861e+08	1.90579e+08	2.83291e+08	110247737	1.06181e+08	2.32193e+08	9.8936e+07	2091209104	113620790	1.31284e+08	5.36996e+07	1.07914e+08	70923253	9.95375e+08	1789513441	114201873	1.70247e+08	3.16171e+08	4.02343e+08	9.79516e+07	234928181	2.08934e+08	617245336	3.51049e+08	1213486045	2522907272	144711149	8.42083e+07	1363975834	3.10304e+08	9.03486e+08	1.71336e+08	42620344	1.10465e+08	1.95375e+08	4.08811e+08	148952494	4.01158e+08	1891757003	449347727	62500891
P01833	Polymeric immunoglobulin receptor OS=Homo sapiens OX=9606 GN=PIGR PE=1 SV=4	26	26	37	98	6.16243e+07	1.40115e+08	2.26322e+07	35291043	1.16204e+08	13808626	7.41578e+07	14097669	2650098988	61181534	5.28889e+07	1.19221e+08	5.73397e+07	1.97909e+07	5.80567e+07	303987808	45541002	6.90272e+07	177794042	2332177272	1.38774e+08	7.688e+07	85065302	23055373	4.75073e+08	55602608	31976366	5.09639e+07		3158951198	3.24615e+07	73463203	42267209	1.42279e+07	2.54811e+07	124104822	1.09117e+08	98019783	7.27887e+07	8.79603e+07	5.63273e+07	8.79994e+07
Q15084	Protein disulfide-isomerase A6 OS=Homo sapiens OX=9606 GN=PDIA6 PE=1 SV=1	22	22	50	485	789610749	824991231	6.24597e+08	3.85468e+08	1262060403	5.90014e+08	5.02392e+08	3.73644e+08	501500965	5.07528e+08	2.31181e+08	5.0436e+08	9.22433e+08	1.06599e+08	120989212	880905890	5.40485e+08	5.08789e+08	1033998445	886884864	4.48324e+08	652363822	7.964e+08	5639094516	7598765374	750355661	1351588295	2437225253	9.98229e+08	1995680263	4.56791e+08	7839252828	442835444	1430811756	1297449829	4538350139	1445954800	2578221661	1749806619	1.12544e+08	1649801490	4.60592e+08
P08572	Collagen alpha-2(IV) chain OS=Homo sapiens OX=9606 GN=COL4A2 PE=1 SV=4	14	14	12	136	232280589	1.14424e+08	8.08786e+07	3.52957e+07	1.58649e+08	17965738	6.72705e+08	7.12741e+07	1671166621	151752887	7.15376e+07	72307546	175099145	2.29032e+07	7.5861e+07	1.31719e+08	5.81422e+07	4.96186e+07	1.01687e+08	6.29614e+08	61546463	1233254655	145839372	2801617700	3.68706e+08	1.58073e+08	3.41515e+08	255037639	2.77548e+07	1.63788e+08	1.99494e+08	3800323240	2.52946e+08	2.56144e+08	2.87181e+07	90757768	278871349	71945934	1.65595e+08	1.24904e+08	8.49575e+08	249025402
P05455	Lupus La protein OS=Homo sapiens OX=9606 GN=SSB PE=1 SV=2	20	20	42	192	1.13743e+08	4.84806e+07	126662635	73394985	1.34173e+08	53345113	9.83185e+07	1.10497e+08	9777648	1.08151e+08	4.00192e+07	4.42922e+07	9.36733e+07	2.77457e+07	1.51842e+08	2.4051e+08	7.69266e+07	2.5501e+07	1.28431e+08	1.38502e+08	1.159e+08	171925261	8.1438e+07	1384399024	6.5854e+08	1.48506e+08	2.44242e+08	174473679	5.78979e+07	3.22961e+08	3.83254e+07	1604301776	54172859	1.92377e+08	6.79504e+07	1.98093e+08	2.79966e+08	9.86168e+07	351625722	1.68086e+08	2.06436e+08	4.41413e+07
P40121	Macrophage-capping protein OS=Homo sapiens OX=9606 GN=CAPG PE=1 SV=2	17	17	57	317	2376000706	247129766	5.96336e+08	2880026114		376512031	1812827305	330010190	6.17967e+08	4.11636e+08	5.67887e+07	5.23116e+08	2.98265e+08	145641289	2.91105e+08	9.41664e+08	719282081	1.54012e+08	5.28743e+08	7.93826e+08	837092360	199518567	4.68899e+07	1587549505	7096956263	3.69093e+08	5651365464	600283991	1.38521e+08	1369631882	2297364237	1480584097	9.7864e+08	692232454	1.619e+07	12368602	1273898970	1.93303e+07	9.91463e+08	2.32342e+08	1889366490	1.65209e+08
Q99832	T-complex protein 1 subunit eta OS=Homo sapiens OX=9606 GN=CCT7 PE=1 SV=2	23	23	44	285	243066389	2.16536e+08	1.75897e+08	7.48684e+07	168476088	9.21085e+07	143269847	1.27571e+08	172427233	7.15863e+07	88344541	2.33508e+08	275667143	12569451	7.49838e+07	924857861	290847369	1.03072e+08	300771660	2.81824e+08	1.53786e+08	686970367	113063311	1276233342	1001679174	383946049	6.64382e+08	400553874	1.70409e+08	5.00716e+08	5.54572e+07	2483978738	4.35401e+07	301317079	2.34716e+08	472945278	4.23599e+08	2.29638e+08	6.92481e+08	6.33262e+08	368821103	238432708
P07942	Laminin subunit beta-1 OS=Homo sapiens OX=9606 GN=LAMB1 PE=1 SV=2	39	39	26	116	444500138	1.15284e+08	8.18707e+07	168338121	3.77485e+07	9.65397e+07	78390205	1.29506e+08	483783784	129175468	1.79232e+08	1.09808e+08	8.1133e+07	45633302	227216514	2.40669e+08	1.50004e+08	1.03318e+08	292103685	221148019	1.52195e+08	1.50122e+08	7.93989e+07	1037250970	534969384	1.54231e+08	1.68637e+08	7.0582e+07	3.92906e+07	395651918	1.8842e+08	1737430627	2.49785e+08	1.17875e+08	1.64212e+07	5.06706e+07	2.32733e+08	1.37632e+08	2.36955e+08	62130796	392394711	2.63398e+07
Q15029	116 kDa U5 small nuclear ribonucleoprotein component OS=Homo sapiens OX=9606 GN=EFTUD2 PE=1 SV=1	22	21	31	121	1.12114e+08	56458069	5.66632e+07	26938823	372276455	25181427	4739318		31428679	23020936		4.80188e+07	146879603	2.00668e+07	73295131	173286632	2.8329e+07	8.94127e+07	145259011	3.84e+07	31549215	1.8767e+08	248805023	5.67468e+08	3.63852e+08	5.08798e+07	86145014	3.68566e+08	1.5902e+07	169773296	3.44589e+07	5.73072e+08	15212775	1.82924e+08	3.42095e+07	8.40616e+07	1.10346e+08	3.76989e+08	178166604	158370902	1.62284e+08	79799156
Q9HC84	Mucin-5B OS=Homo sapiens OX=9606 GN=MUC5B PE=1 SV=3	29	28	10	67	50050317	57949407	1.01924e+07	7.55878e+06	1.22232e+08	1.57379e+07	37042013	28542651	7.98339e+07	57467566	1.95155e+07	1.28785e+08	1.01069e+08		1.32306e+08	4.634e+07	6.19574e+07	11092453	8.70516e+07	2924770199	9.43148e+07	1.85849e+08	1.13089e+08	49591716	24008498	247506477	1.63434e+08	1.08953e+08	1.06521e+08	8.13899e+07	22591437	175245886	96189825	5.57606e+07	25630585	1.77143e+08	6.47309e+07	79323867	5.75488e+08	1.95527e+08	3.01949e+07	8.69788e+07
P07148	Fatty acid-binding protein, liver OS=Homo sapiens OX=9606 GN=FABP1 PE=1 SV=1	17	17	96	445	4225650925	2647351196	1921412656	918777890	16174837047	1587776960	800281404	2790153434	4463523735	6304395042	2.02572e+08	2480320480	7807880730	3.82586e+08	2429505291	4305841483	268043232	3585699604	2744960288	3275044238	4.06238e+08	76519214	7645131013	7396204867	1375220168	5871741927	8786812988	7374346029		1608489391	1.2798e+08	424270223	936758808	8283549867	10412820055	34998609410	16219449428	43976610225	1934303142	1045435401	8594628175	2854693842
P30153	Serine/threonine-protein phosphatase 2A 65 kDa regulatory subunit A alpha isoform OS=Homo sapiens OX=9606 GN=PPP2R1A PE=1 SV=4	22	19	41	262	2.42543e+08	1.88068e+08	1.9343e+08	7.99681e+07	1.62167e+08	1.89991e+08	1.23497e+08	134321104	2.38467e+08	1.2503e+08	52691767	1.70032e+08	1.92923e+08	2.12122e+07	222752065	5.26125e+08	235593033	136093553	4.09189e+08	277304101	1.81805e+08	4.02542e+08	1.28415e+08	1450224931	9.75381e+08	2.45861e+08	5.94068e+08	351322760	154682747	695313480	1.41565e+08	1779632365	1.92961e+08	338463152	245690041	6.67179e+08	3.57212e+08	375936338	5.61919e+08	3.58164e+08	5.40101e+08	8.4817e+07
P01876	Immunoglobulin heavy constant alpha 1 OS=Homo sapiens OX=9606 GN=IGHA1 PE=1 SV=2	18	11	55	591	2816097367	5278753357	1456883509	5135672959	931734909	989805197	9.42031e+08	1186445395	11746536305	9.47664e+08	3.67346e+08	677208336	6.07738e+08	490118390	1685602844	4505757457	3385534467	1656784630	3453322613	3349937704	1304981548	1649551444	4.78775e+08	2402023908	3199354143	15596228631	17799968117	450899797	2.88019e+08	5180179789	2952883913	13492267322	489853526	7.03696e+08	540788321	2728641038	2863982699	8.66268e+08	1467592623	9035316254	1178360591	523887555
Q96I99	Succinate--CoA ligase [GDP-forming] subunit beta, mitochondrial OS=Homo sapiens OX=9606 GN=SUCLG2 PE=1 SV=2	24	24	53	318	2.8458e+08	1.96512e+08	1.8221e+08	2.21831e+08	9.85209e+08	4.60986e+07	1.90245e+08	2.95368e+08	121636431	295575873	7.13296e+07	2.60901e+08	339280278	29708294	376196314	627598797	147900662	2.20864e+08	489601297	613878824	1.81067e+08	3.50597e+08	5.53132e+08	1315176125	1974976599	4.0399e+08	4.01297e+08	1092421189	1.36822e+08	1341471098	74281468	3174027534	1.49653e+08	9.5516e+08	1543759417	2820302991	6.26017e+08	1838650456	7.24142e+08	3.98297e+08	854571182	2.99271e+08
P23229	Integrin alpha-6 OS=Homo sapiens OX=9606 GN=ITGA6 PE=1 SV=5	26	26	33	178	4.57176e+07	4.91076e+07	9.36146e+07	4.87266e+07	6.41477e+06	31145319	41685710	8.13932e+07	2.65018e+08	5.32175e+07	14181718	3.24201e+07	5.76583e+07	55346831	86571043	3.09244e+08	4.40738e+07	1.92716e+06	289735578	298685952	9.43536e+07	3.70178e+07	61334227	1410958456	419390033	2.1876e+08	4.54123e+07	194276548	2.71307e+07	445324979	3.2449e+07	2169707280	9.07989e+07	1.71972e+08	6.10496e+07	99548602	7.68677e+08	8.82037e+07	2.4566e+08	2.44322e+08	4.43154e+08	28979999
P35241	Radixin OS=Homo sapiens OX=9606 GN=RDX PE=1 SV=1	28	14	46	332	1.21693e+08	4.07473e+07	1.8896e+07	4.82486e+07	99969454	27388425	1.26446e+08	1.26249e+07	21896864	9.30014e+07	5.07147e+07	20512723	8.88334e+07	2.75423e+07	2.0652e+08	6.5563e+08	18027329	5.86031e+07	8.27445e+07	8.71719e+07	3.57527e+07	1.41887e+07	3.21788e+07	4.81378e+07	4.77458e+07	8.37708e+07	40713543	133735296	767414	4.89389e+07	105884318	48041135	8.12846e+07	168702457	1.1248e+08	231918272	181515598	1.79328e+08	1.03355e+07	266450936	148731612	2.82007e+07
P17844	Probable ATP-dependent RNA helicase DDX5 OS=Homo sapiens OX=9606 GN=DDX5 PE=1 SV=1	32	21	45	319	282344098	147304546	191136196	38505159	6.51881e+08	63325418	63797585	1.14302e+08	6.16953e+07	1.18995e+08	36265484	1.37466e+08	2.86041e+08	46345176	3.61703e+07	2.53539e+08	1.51957e+08	2.55995e+08	2.41722e+08	3.35751e+08	2.27173e+08	358873624	5.13524e+08	928001961	542717800	1.3633e+08	201238540	830846324	5.22346e+07	3.09388e+08	8.91631e+07	1000167474	71498412	360992723	9.80266e+08	2300709146	2.04738e+08	1131897927	2.88109e+08	3.3333e+08	5.30732e+08	7.8679e+07
P09382	Galectin-1 OS=Homo sapiens OX=9606 GN=LGALS1 PE=1 SV=2	16	16	96	562	5984629474	1473742802	1933757848	7705268996	9.81873e+08	1657951562	4799756791	2485816037	2514945775	1335813124	8.6533e+08	1679060231	1336513582	1288925233	4292170289	1271137566	3591360801	9.14645e+08	2256632320	3017363514	3164440589	852874119	403469648	5602436995	7408662744	2467476526	7721528526	2620958521	2586113196	6929408049	7091537422	4345642757	3867435164	2367831485	4.73318e+08	1709602108	2384572037	2473880631	1836407860	751217160	5160305050	6.6994e+08
P63241	Eukaryotic translation initiation factor 5A-1 OS=Homo sapiens OX=9606 GN=EIF5A PE=1 SV=2	15	15	57	304	3.1661e+08	85576833	1.59271e+08	1.11443e+08	9.38648e+07	1.42828e+08	2.03124e+08	7.13208e+07	195626874	1.14676e+08	3.32082e+07	141706760	2.05439e+08	30119601	76573155	7.16235e+08	2.11272e+08	1.38576e+08	3.74043e+08	3.85518e+08	2.81594e+08	4.80658e+08	194292644	2175580904	1277052545	2.03523e+08	8.27035e+08	1.80861e+08	3.50092e+08	6.43238e+08	1.42527e+08	2233725439	8.53527e+07	3.69484e+08	497425866	8.2896e+08	4.71322e+08	5.77454e+08	4.864e+08	2.3077e+08	5.70805e+08	1.13937e+08
P27695	DNA-(apurinic or apyrimidinic site) lyase OS=Homo sapiens OX=9606 GN=APEX1 PE=1 SV=2	14	14	58	174	1.47874e+08	75835314	6.8743e+07	54517173	241675383	5.50271e+07	25147842	96704421	29450471	1.15374e+08	53949293	5.62939e+07	76191485	4.30305e+07	141082914	1.02405e+08	1.10521e+08	7.12944e+07	1.05281e+08	257816698	89065297	65660904	3.76315e+07	1889305889	9.08238e+08	33093444	2.01655e+08	159309201	1.00767e+08	5.20784e+08	4.47341e+07	1838025774	6.32045e+07	279876951	6.36349e+07	2.58519e+08	5.43452e+07	8.12876e+07	4.4417e+08	26281642	2.42018e+08	2.24298e+07
O00567	Nucleolar protein 56 OS=Homo sapiens OX=9606 GN=NOP56 PE=1 SV=4	22	22	44	163	102445022	6.24685e+07	66533217	5.04384e+07	87427566	33724053	2.44965e+07	4.1174e+07	112279426	88828464	2.90787e+06	48428340	67418658	5899772	24536612	1.51446e+08	4.72712e+07	1.49598e+07	1.77081e+08	58864434	1.09293e+08	2.2565e+08	45452552	889238841	453673813	6.12644e+07	1.01562e+08	64233804	46998071	380185683	5.07855e+07	1134155395	3.24285e+07	1.77138e+08	3.34516e+07	9.95811e+07	1.44645e+08	1.20086e+08	2.89109e+08	1.44093e+08	1.94446e+08	8.01484e+07
P41252	Isoleucine--tRNA ligase, cytoplasmic OS=Homo sapiens OX=9606 GN=IARS1 PE=1 SV=2	31	31	32	159	1.20248e+08	133872229	1.65065e+08	204393694	1.40223e+08	7.76265e+07	1.3328e+08	154600292	1.35906e+08	1.25224e+08	6.96666e+07	1.49922e+08	1.26645e+08	3.26089e+07	2.54358e+08	9.74253e+08	71277233	4.47022e+07	1.70609e+08	313290707	2.11236e+08	4.72268e+08	6.02793e+07	874853719	8.0454e+08	250724536	1.7615e+08	147797442	4.97465e+07	2.79301e+08	1.51762e+08	970170551	8.31423e+07	1.20588e+08	7.03126e+07	108975180	3.31056e+08	1.36736e+08	344338215	371356221	268110875	81779744
P02766	Transthyretin OS=Homo sapiens OX=9606 GN=TTR PE=1 SV=1	13	13	73	252	8.18417e+08	3.53408e+08	4.13051e+08	1030980247	315215810	6.16326e+07	3.03802e+08	3.12093e+08	8106666050	182937335	1.72639e+08	6.31692e+07	2.08625e+08	1.40421e+08	4546131543	4034894969	3.14501e+08	3.02666e+08	2.54975e+08	3.54785e+08	6.21135e+07	33377163	4.30769e+07	1185199475	594734837	1354831788	3190664650	3.41844e+08	2.04965e+08	2288685666	2.71242e+08	1671301471	3.03218e+07	1.13228e+08	81940725	2.02224e+08	428523466	1.93975e+08	423787894	1325047380	928251956	11667201
P07858	Cathepsin B OS=Homo sapiens OX=9606 GN=CTSB PE=1 SV=3	15	15	42	329	1965318022	1.10925e+08	3.46606e+08	1622279617	864251921	5.88005e+07	9.93435e+08	481685064	1442878885	9.40193e+07	8.5406e+07	279521261	5.5717e+08	12891144	606586953	4.79896e+08	948274993	531939341	419955368	394121267	6.74239e+08	357096733	5.31034e+08	1309733679	1973143142	3.88325e+08	6355932000	1733452885	2.78954e+07	2016216352	2023385293	2338853906	4.79687e+08	6.51908e+08	1376416122	3171747770	419529024	1046454883	671757024	165805637	1835049645	2.51477e+08
P49792	E3 SUMO-protein ligase RanBP2 OS=Homo sapiens OX=9606 GN=RANBP2 PE=1 SV=2	30	30	15	101	5.87812e+07	2.7898e+07	1.51908e+07	1.70717e+07	2.16315e+07	6592408	2.92424e+07	1.25503e+08	24154332	2.05105e+07	107234563	2.949e+07	1.3408e+07	4.52347e+06	1.48486e+08	8.83525e+07	3.32413e+07	2.64648e+07	6.03196e+07	1.0715e+08	3.04613e+08	5.50809e+07	6.95341e+07	225558459	175403829	6.3482e+06	1.98958e+07	8997942	2.02313e+07	4.44746e+07	6.35514e+07	231990557	2.31855e+07	3.12754e+07	1.74479e+07	4.43574e+07	7.35527e+07	7.88325e+07	7.2008e+07	7.26492e+07	6.94334e+07	31777272
P25398	40S ribosomal protein S12 OS=Homo sapiens OX=9606 GN=RPS12 PE=1 SV=3	14	14	85	330	375091477	1.70423e+08	2.30948e+08	1.09209e+08	433105196	4.84144e+07	1.92872e+08	2.14407e+08	2.02431e+08	1.52602e+08	5.45466e+07	1.22486e+08	263858471	7.53524e+06	1.3942e+08	878248204	1.52972e+08	1.98898e+08	2.66098e+08	3.26964e+08	1.80145e+08	6.13676e+08	3.10752e+08	3075740918	1796800369	4.22577e+08	6.51504e+08	7.75563e+08	7.7289e+07	7.67672e+08	129391734	3875822492	122063276	6.46826e+08	5.68089e+08	1492130472	5.71155e+08	9.90956e+08	9.65254e+08	500360070	7.32319e+08	111845995
P41250	Glycine--tRNA ligase OS=Homo sapiens OX=9606 GN=GARS1 PE=1 SV=3	26	26	40	166	9.5881e+07	7.26927e+07	1.41154e+08	2.23121e+07	1.23493e+08	5.11037e+07	8.37182e+07	5.77737e+07	51035580	2.34893e+08	3.95239e+07	1.22611e+08	8.76976e+07	2.32082e+07	180250578	4.72362e+08	78415140	5.70812e+07	1.14466e+08	224089785	4.46922e+08	2.29334e+08	5.09729e+07	9.0222e+08	4.57531e+08	1.02119e+08	1.66119e+08	240531203	2.84511e+07	8.35478e+07	1.67057e+07	1382253436	3.48904e+07	1.04918e+08	6.3795e+07	1.08153e+08	1.38034e+08	8.0411e+07	3.28601e+08	3.09433e+08	8.31433e+07	9.40012e+07
Q92616	eIF-2-alpha kinase activator GCN1 OS=Homo sapiens OX=9606 GN=GCN1 PE=1 SV=6	33	33	17	138	3.74917e+07	87371051	6.66187e+07	56638367	44720146	2.93143e+07	75531372	6.78698e+07	2.44065e+07	2.71238e+07	9.72481e+06	3.59211e+07	8.28976e+07		1.57817e+07	2.49601e+08	6.63606e+07	2.69005e+07	9.02594e+07	62578146	8.60757e+07	2.58804e+08	54603158	649489343	483928646	82881586	1.3056e+08	1.57632e+08	2.15799e+07	140727150	88944826	6.9768e+08	4.74763e+07	1.295e+08	2.50835e+07	114453329	7.37795e+07	59486311	1.32107e+08	1.26879e+08	1.00499e+08	3.94765e+07
Q92597	Protein NDRG1 OS=Homo sapiens OX=9606 GN=NDRG1 PE=1 SV=1	14	14	52	173	5.45178e+07	97205435	1.53298e+08	102805962	5.05611e+07	4.41918e+07	53093453	127554513	113200219	1.52444e+08	5.33439e+07	121946171	9.95968e+07	5.43276e+06	60460340	2508334846	8.9019e+07	2.05756e+07	310746918	268057744	7.01562e+07	3.13573e+08	44720939	1648304922	4.26248e+08	433559913	1015816783	152330614	1.67734e+08	1457788125	4.26078e+07	2.57202e+08	44089372	209280659	5.25683e+07	3.41945e+08	1463748627	91179867	5.82448e+08	1088172785	3.83254e+08	6.89589e+07
P50552	Vasodilator-stimulated phosphoprotein OS=Homo sapiens OX=9606 GN=VASP PE=1 SV=3	21	21	54	263	1.39034e+08	6.71252e+07	1.51701e+08	1.3256e+08	4.70446e+07	8.74955e+07	6.78726e+07	1.13935e+08	166239952	1.08598e+08	3.7792e+07	1.05459e+08	8.54236e+07	2.29448e+07	106094971	2.26856e+08	6.64888e+07	88608596	1.92278e+08	124917661	366699814	7.37229e+07	48388931	5.45753e+08	6.21421e+08	9.0692e+07	1.88719e+08	159986498	173552050	206765386	21605275	8.67697e+08	6.92234e+07	1.51221e+08	2.929e+07	7.19986e+07	1.85422e+08	5.91244e+07	2.01373e+08	3.41085e+08	2.38353e+08	2.99224e+07
Q9UL12	Sarcosine dehydrogenase, mitochondrial OS=Homo sapiens OX=9606 GN=SARDH PE=1 SV=1	27	27	39	112	9.90134e+07	3.24745e+07	41236810	8.67856e+07	1011356126	3.48306e+07	4.34392e+07	1.51923e+08	16880040	6.45283e+07	1.33136e+08	1.32937e+08	1.88495e+08	2.84462e+07	3.13486e+08	2.53007e+07	1.60206e+07	9.65234e+07	3.8227e+07	1.12116e+08	2.24349e+08	39602863	3.98544e+08	7.19215e+07	6.76336e+07	147254213	1.51771e+07	9.20311e+08		1.69394e+07	3.2822e+07	108962837	5.75349e+07	146042340	1335663366	2474839080	4.19463e+07	1550232953	22753713	9.15513e+07	117132446	98209072
Q99714	3-hydroxyacyl-CoA dehydrogenase type-2 OS=Homo sapiens OX=9606 GN=HSD17B10 PE=1 SV=3	14	14	72	407	8.11719e+08	2.60176e+08	4.28867e+08	1039190861	1182745413	3.73387e+08	4.26666e+08	6.64434e+08	219210836	428407892	2.06981e+08	3.52137e+08	416150387	733636452	1082375456	776997293	2.27344e+08	7.19131e+08	1758860154	7.50553e+08	2.49086e+08	6.74382e+08	6.63106e+08	1365583495	2711872501	6.39435e+08	454989843	1787632442	1.31313e+08	1182708276	3.48638e+08	3117867260	2.57359e+08	7.48933e+08	1462407802	3075241922	1106014009	2110801414	1813743889	669259989	1087095678	2.20029e+08
Q9Y5B9	FACT complex subunit SPT16 OS=Homo sapiens OX=9606 GN=SUPT16H PE=1 SV=1	28	28	28	114	4.32346e+07	4.26914e+07	4.11579e+07	50647043	4.88481e+07	4.72788e+07	6.4301e+07	5.0605e+07	2.32183e+08	5.07723e+07	41067358	8.81111e+06	151487876	9.99018e+06	1.73839e+08	91064748	3.21899e+07	3.59525e+07	6.25754e+07	70611983	7.3195e+07	1.73557e+08	6.19181e+07	510265861	2.33429e+08	44615274	8.31657e+07	2.66236e+08	1.77172e+07	104154720	19332754	2.22769e+08	4.19814e+07	7.23084e+07	3.30546e+07	2.05273e+08	37498491	43314126	8.0519e+07	1.90385e+08	3.25436e+08	1.09483e+08
Q13838	Spliceosome RNA helicase DDX39B OS=Homo sapiens OX=9606 GN=DDX39B PE=1 SV=1	21	8	56	288	4.3444e+08	3.81096e+08	2.606e+08	331819435	188672077	1.004e+08	1.76716e+08	1.93478e+08	383341297	344114967	521525012	3.1048e+08	6.94743e+08	27791808	3.30174e+08	855526209	1023857402	3.0926e+08	4.27005e+08	9.16155e+08	1.7744e+08	1571934725	3.31438e+08	2065882287	1195103962	2.67695e+08	529298616	358799356	1.38288e+08	5.74479e+08	288815048	2092132570	3.16907e+08	324696742	1.44396e+08	3.30091e+08	4.45438e+08	248173090	6.24305e+08	864276570	5.59726e+08	1.85171e+08
P23526	Adenosylhomocysteinase OS=Homo sapiens OX=9606 GN=AHCY PE=1 SV=4	23	21	44	362	5.09511e+08	458812996	3.60925e+08	1.31141e+08	1080986191	7.7221e+07	2.94754e+08	3.1868e+08	287955559	3.22787e+08	1.59099e+08	3.83323e+08	4.9083e+08	4.96262e+07	85226790	1233577095	3.02883e+08	299597524	4.35371e+08	2.83537e+08	279549365	1180459321	4.91153e+08	2135108724	1267430600	6.41667e+08	1078827656	7.75219e+08	2.21764e+08	7.87993e+08	1.26496e+08	2123060952	2.3351e+08	6.58317e+08	1056674729	2473901878	7.40013e+08	1263659075	9.93413e+08	1389919440	5.39753e+08	247296286
P51572	B-cell receptor-associated protein 31 OS=Homo sapiens OX=9606 GN=BCAP31 PE=1 SV=3	22	22	59	251	2.84894e+08	1.97291e+08	3.22776e+08	3.14576e+08	446347046	1.30032e+08	2.91793e+08	2.10368e+08	1.97166e+08	2.20022e+08	1.53152e+08	1.5324e+08	2.99019e+08	6.25574e+07	1.28977e+08	1127961728	81455058	1.03538e+08	5.20029e+08	374427498	4.049e+08	1.80888e+08	9.52424e+07	1649219715	1932878001	3.2389e+08	7.56472e+08	4.61915e+08	9.22768e+07	9.52762e+08	2.13858e+08	1833549618	1.2567e+08	3.95265e+08	3.23364e+08	6.58125e+08	4.71898e+08	3.66818e+08	6.38817e+08	3.58035e+08	4.92338e+08	9.81363e+07
P98095	Fibulin-2 OS=Homo sapiens OX=9606 GN=FBLN2 PE=1 SV=2	25	25	32	161	302288891	4118195	41574465	68023245	6.48653e+06	1.55592e+07	3.66759e+07	15992692	1093946925	21702246	3.91325e+07	74410652	9.4612e+06	9.31732e+06	176611973	144562658	1.18749e+08	4.42946e+07	5.70782e+07	256017255	7.5413e+07	2.56078e+08	2.95247e+07	951923430	2.42189e+08	2.49645e+08	446479467	337646644	7.53355e+06	5.90449e+08	1.17458e+08	1688246934	1497189271	1.29122e+08	3.43827e+07	2.10086e+07	1.46935e+08	20642880	111684079	4.9011e+07	3.82226e+08	4.43192e+06
O75367	Core histone macro-H2A.1 OS=Homo sapiens OX=9606 GN=MACROH2A1 PE=1 SV=4	19	17	52	303	6.48869e+08	2.75401e+08	1.7261e+08	194373246	9.75748e+07	1.66107e+08	2.23558e+08	282151859	2.52165e+08	3.24108e+08	8.29715e+07	3.0386e+08	227271446	50008950	6.7721e+07	389738807	1.80704e+08	1.86261e+08	6.7343e+08	2.28659e+08	287142585	9.10533e+08	6.26413e+07	2186024767	2410824599	4.09955e+08	868655878	678734519	241441145	1354354190	1.88943e+08	5500004842	1.36268e+08	4.44231e+08	1.28184e+08	2.51732e+08	6.18312e+08	8.90936e+07	947002501	2.61351e+08	9.14533e+08	5.51561e+07
P46777	60S ribosomal protein L5 OS=Homo sapiens OX=9606 GN=RPL5 PE=1 SV=3	23	23	59	277	379071411	2.89959e+08	4.60417e+08	2941124145	2.52865e+08	2.01086e+08	3.96854e+08	8.04599e+08	2307113233	6.71755e+08	1.21867e+08	2.83144e+08	4.33967e+08	1.3718e+07	7.88898e+08	7.4959e+08	201573096	1.92026e+08	4.53766e+08	1757562410	9.40202e+08	1142107624	2.59995e+08	3978741251	1282878359	1113326485	9.00458e+08	6.17013e+08	8.07547e+07	919965067	6.94513e+08	4607392589	6.23153e+08	667546372	386888699	7.5008e+08	8.19616e+08	3.79403e+08	7.38582e+08	1023732580	2893142126	1.73918e+08
Q05639	Elongation factor 1-alpha 2 OS=Homo sapiens OX=9606 GN=EEF1A2 PE=1 SV=1	19	8	49	512	26618892	35235113	3.03675e+07	122275075	2.17769e+07	22740712	4.55887e+07	1.4292e+08	12154057	10144752	1.54545e+08	6.27336e+07	94917234	2.98042e+06	159048672	47308146	1.31148e+08	20280348	6.54384e+07	2.04736e+08	8.20475e+07	39787694	1.35013e+07	5.1188e+06		12840295		25054487	8.26411e+07	8973846	566867	14309777	2980197	30709213	54010485	3.8498e+06	20807620	6.19903e+06		1.84879e+07	5550051	2.96249e+07
Q15393	Splicing factor 3B subunit 3 OS=Homo sapiens OX=9606 GN=SF3B3 PE=1 SV=4	25	25	25	149	1.3232e+08	8.15323e+07	6.51628e+07	50830062	1.43667e+08	3.09586e+07	1.79261e+07	6.1457e+07	10175512	3.4277e+07	1.12278e+08	5.02195e+07	7.20105e+07	23390376	52548196	259438244	7.73105e+07	1.24469e+08	1.62955e+08	164092777	40081109	201420823	2.36718e+08	625502399	3.70946e+08	6.24016e+07	8.93526e+07	3.39572e+08	3576452	1.915e+08	19973787	605776609	1.57292e+07	257494110	2.19101e+08	2.9583e+08	1.2833e+08	392597061	2.38177e+08	261688069	1.76252e+08	4.18656e+07
P54819	Adenylate kinase 2, mitochondrial OS=Homo sapiens OX=9606 GN=AK2 PE=1 SV=2	19	19	67	315	2.977e+08	97969070	1.1978e+08	248252218	7.90708e+08	7.76031e+07	121089262	224619220	1.68201e+08	241405393	39836956	113365609	2.35113e+08	1.11586e+07	1.89968e+08	1.78814e+08	1.21068e+08	2.35727e+08	2.81038e+08	3.11079e+08	3.10582e+08	116958314	4.27263e+08	2481922858	1158692273	1.80055e+08	4.11284e+08	9.66365e+08	3.58399e+08	5.09244e+08	7.1852e+07	5746637175	1.34247e+08	7.03134e+08	1829715530	2944405150	4.96565e+08	1270423134	8.703e+08	8.24539e+07	880380605	5.97686e+07
P51888	Prolargin OS=Homo sapiens OX=9606 GN=PRELP PE=1 SV=1	20	20	51	435	2725087213	4.79752e+08	380757896	4378167660	1.039e+08	3.72366e+08	659194588	3320933210	4141186330	4.36464e+08	4.97831e+08	3.60827e+08	2.83858e+08	1464198511	7063922740	6.56324e+08	3763626384	2.03095e+08	1791512544	3738378817	2.91144e+08	3.27339e+07	56759492	6892627853	2338935874	2966905522	3017867805	4.39205e+08	1.70644e+08	11319974412	3820620009	4595236681	5072234243	4.30514e+08	4.73834e+07	2.32261e+07	1946016486	2.23038e+08	8.16164e+08	1.39258e+08	4491427189	7.01517e+07
Q9HCC0	Methylcrotonoyl-CoA carboxylase beta chain, mitochondrial OS=Homo sapiens OX=9606 GN=MCCC2 PE=1 SV=1	23	23	45	168	5.11039e+07	1.27162e+08	107027074	2.83567e+07	3.98356e+08	10718239	5.54708e+07	1.21704e+08	1.37056e+08	8.21851e+07	665829523	74310094	134237200	1.91035e+07	3.81475e+07	2.68259e+08	4.26441e+07	1.06698e+08	1.00833e+08	1.00715e+08	6.90333e+07	146485151	2.48349e+08	5.69796e+08	3.31497e+08	189181186	3.35978e+08	353096117	6.27797e+07	406396819	5.37675e+07	1516413682	2.90972e+07	2.85273e+08	5.77452e+08	1359994197	2.42215e+08	6.75015e+08	2.90819e+08	69290481	2.74791e+08	1.8577e+08
P07954	Fumarate hydratase, mitochondrial OS=Homo sapiens OX=9606 GN=FH PE=1 SV=3	18	18	47	227	260978687	1.72187e+08	109043882	45482704	770559901	128241749	7.05698e+07	1.63632e+08	263706690	1.64403e+08	65703601	1.37304e+08	230575857	5.35056e+07	86827616	3.44197e+08	60479484	2.45557e+08	1.65069e+08	424011247	7.42489e+07	2.0514e+08	4.52362e+08	687599533	1339073003	245958183	3.06507e+08	7.53933e+08	4.15767e+07	3.82714e+08	2.03548e+07	2070418737	8.31765e+07	374003356	1718190493	3304929927	3.71215e+08	1581593163	2.86535e+08	157696157	590506197	1.66435e+08
Q9Y265	RuvB-like 1 OS=Homo sapiens OX=9606 GN=RUVBL1 PE=1 SV=1	22	22	54	190	1.97529e+08	1.48956e+08	1.10717e+08	2.56868e+08	8.59014e+07	1.27742e+08	1.32298e+08	1.48996e+08	4.43402e+08	1.16938e+08	3.96372e+07	5.67457e+07	1.05553e+08	6.35622e+07	1096601805	625478975	148054454	9.88044e+07	245375168	339325659	218847907	4.96104e+08	30916120	8.90531e+08	4.57542e+08	2.96518e+08	2.72556e+08	79199771	5.54034e+07	3.51755e+08	1.21845e+08	1085290787	36640539	1.25492e+08	2.69918e+07	8.11411e+07	3.07567e+08	146137970	3.07296e+08	266085231	280666750	28703374
Q08J23	RNA cytosine C(5)-methyltransferase NSUN2 OS=Homo sapiens OX=9606 GN=NSUN2 PE=1 SV=2	29	29	43	114	2.64684e+07	5.49742e+07	4.2139e+07	6.84126e+07	38808772	1.08712e+06	53819001	95710416		3.96038e+07	75248601	7.5569e+07	7.72652e+07	1.18694e+07	41465104	2.05938e+08	63458218	1.16004e+07	9.25007e+07	1.60355e+08	2.10797e+08	2.21451e+08		441389224	2.59985e+08	5.58618e+07	34335642	6.90259e+07	2.23138e+07	9.98583e+07	3.23133e+07	3.92804e+08	4.92671e+07	121574805	24526462	23574816	96345494	3.19481e+07	9.70154e+07	1.23699e+08	2.37571e+07	5.75189e+07
P14314	Glucosidase 2 subunit beta OS=Homo sapiens OX=9606 GN=PRKCSH PE=1 SV=2	22	22	41	355	3.66877e+08	2.16126e+08	2.90221e+08	1.49412e+08	4.01766e+08	8.15419e+07	170631263	2.942e+08	1.10845e+08	160998840	1.46066e+08	1.41624e+08	2.93622e+08	66238218	2.56964e+08	4.51429e+08	1.81036e+08	2.4933e+08	507611339	3.0434e+08	315804488	2.20493e+08	2.78945e+08	2343940531	1697430718	2.36977e+08	6.14286e+08	7.43627e+08	1.71918e+08	7.73743e+08	1.8462e+08	2506507119	1.52973e+08	4.79899e+08	7.59782e+08	1746449008	397360512	6.91971e+08	6.88686e+08	1.1078e+08	641563145	1.55081e+08
P55011	Solute carrier family 12 member 2 OS=Homo sapiens OX=9606 GN=SLC12A2 PE=1 SV=1	21	21	25	128	5.49494e+08	7.13096e+08	4.78284e+08	8.24682e+07	1.22731e+08	2.16441e+07	2.78638e+08	1.85669e+08	15409043	1051894966	4.09052e+08	8.91342e+08	1036604503	6.9071e+06	1.05341e+08	21340149	4.73197e+08	337452869	1353940713	387382346	428221758	1958574414	3.66692e+08	802471311	305603903	140321647	23003188	3.29471e+08	1.05056e+08	1.81923e+08	1.83227e+08	6.64721e+08	3.49379e+08	5.33756e+08	2.29785e+07	2.69838e+07	794246858	288880214	802412143	157926399	3.84987e+08	6.92548e+08
Q01813	ATP-dependent 6-phosphofructokinase, platelet type OS=Homo sapiens OX=9606 GN=PFKP PE=1 SV=2	31	26	44	149	156627117	45661393	154188110	1.53125e+08	1.34194e+08	2.45779e+07	1.15235e+08	5.90496e+07	2.90634e+08	9.32437e+07	5.86768e+07	5.7286e+07	7.70384e+07	6.15977e+07	6147169	1306364671	3.89916e+07	2.86807e+07	2.51368e+08	2.89332e+08	1.14926e+08	3.75905e+08	65277969	837315830	9.05756e+08	2.8266e+08	4.59634e+08	371779820	4.22148e+07	6.67206e+08	6.56842e+07	5.16823e+08	87271063	5.04441e+08	98232906	3.04328e+08	3.77863e+08	2.77411e+08	388869327	9.67816e+08	5.3217e+08	1.63745e+07
P40227	T-complex protein 1 subunit zeta OS=Homo sapiens OX=9606 GN=CCT6A PE=1 SV=3	22	17	41	290	2.88282e+08	3.42752e+08	2.73962e+08	9.12785e+07	663531445	9.94642e+07	1.92383e+08	1.72933e+08	221519305	1.8621e+08	5.46294e+07	1.53084e+08	341541311	3.82363e+06	99901716	1153011269	124312734	2.60984e+08	3.13802e+08	303784005	3.73824e+08	4.99975e+08	5.94805e+08	1665792949	1475559628	5.15086e+08	7.73293e+08	1169553688	1.33107e+08	818097889	8.48253e+07	3314203353	8.75704e+07	7.01363e+08	7.78252e+08	1676453163	5.22344e+08	1629772320	8.51583e+08	393523270	6.69642e+08	1.31118e+08
P11940	Polyadenylate-binding protein 1 OS=Homo sapiens OX=9606 GN=PABPC1 PE=1 SV=2	25	18	46	286	2.23622e+08	2.06122e+08	2.52327e+08	4.31977e+07	2.35294e+08	1.01983e+08	142020234	201529946	1.14053e+08	1.69641e+08	8.34171e+07	1.29479e+08	2.77808e+08	29380916	18887354	6.13546e+08	197336558	1.43967e+08	2.63584e+08	3.08267e+08	3.33521e+08	644676672	1.34971e+08	1886168347	8.12438e+08	2.69505e+08	426872587	448400066	4.66416e+07	4.42227e+08	4.04674e+07	1268322692	56951111	4.09713e+08	3.2731e+08	9.08344e+08	4.0212e+08	445208703	5.24947e+08	2.795e+08	4.25254e+08	71681541
P23142	Fibulin-1 OS=Homo sapiens OX=9606 GN=FBLN1 PE=1 SV=4	21	21	45	139	1.2613e+08	2.45123e+07	7.7438e+07	1.46744e+08	30695427	6.50315e+07	95011889	7.63034e+07	1.66474e+08	6.54247e+07	23007753	4.45335e+07	9.82809e+07	102990970	437429445	1.08653e+08	2.39899e+08	6.84631e+07	137564368	143605836	2.10578e+08	18175672	10833847	7.43227e+08	84706686	6.20666e+07	4.7536e+08	6.01199e+07	1.48951e+08	2563044329	5.7176e+08	1223135376	6.79203e+07	6.06274e+07	22942848	23431620	179228768	1.78555e+07	1.26691e+08	8.97162e+07	301458634	4.65637e+06
P11310	Medium-chain specific acyl-CoA dehydrogenase, mitochondrial OS=Homo sapiens OX=9606 GN=ACADM PE=1 SV=1	22	22	47	234	3.36382e+08	4.33534e+07	3.19342e+07	4.20844e+07	1873803037	5.00567e+07	47058509	1.87128e+08	7.18948e+06	1.30754e+08	59394827	5.78586e+07	296635865	4729007	30970048	30953866	3.34902e+07	251911384	43255022	108506161	4.74261e+07	73638739	1291344217	4.38122e+08	9.75974e+07	9.05153e+07	1.63922e+08	1302854886	7898667	113854364	1.62759e+07	1309935790	7.94588e+07	3.93484e+08	1805107857	2949784127	1.98125e+08	3081194878	190452273	1.66152e+08	6.95563e+08	2.38604e+08
P04004	Vitronectin OS=Homo sapiens OX=9606 GN=VTN PE=1 SV=1	19	19	38	450	2246236133	1297763858	2888297133	4417041558	590088673	154246260	1045207732	6.88611e+08	15202378449	1.74149e+08	1.654e+08	326683484	1309145334	1.53953e+08	2423161425	16662163771	674533769	5.14336e+08	3054214340	4589517523	3.70197e+08	1910768245	3.15647e+08	5744100290	4266520220	10116583092	11354320748	7.96408e+08	7354917451	15861894871	1007723575	1492585847	1179052148	286266267	7.53188e+08	8.44801e+08	13503682733	1102788067	4045531292	45396949167	6427115317	84778960
Q9UJZ1	Stomatin-like protein 2, mitochondrial OS=Homo sapiens OX=9606 GN=STOML2 PE=1 SV=1	18	18	43	213	4.72704e+07	9.94809e+07	1.07975e+08	66118976	1.45174e+08	58094965	6.50457e+07	117014527	1.2858e+07	39202174	48729640	2.2093e+07	117784405	6.914e+07	82299148	4.93638e+08	4.47523e+07	6.08576e+07	2.41882e+08	105190375	1.58719e+08	247968521	99887768	1427804028	9.72773e+08	140697152	1.26792e+08	5.09291e+08	1.34984e+08	475565178	1.06141e+07	1760160659	4.56022e+07	2.05873e+08	404878097	4.89893e+08	2.20606e+08	7.26594e+07	4.13465e+08	83078172	2.20174e+08	4.40334e+07
P56192	Methionine--tRNA ligase, cytoplasmic OS=Homo sapiens OX=9606 GN=MARS1 PE=1 SV=2	26	26	37	154	6.08496e+07	7.64071e+07	1.30786e+08	23306904	1.33659e+08	9.4696e+07	1.35455e+08	7.5698e+07	7847392	1.98665e+08	201176683	1.04257e+08	116129670	1.58007e+07		803398870	6.29569e+07	4.73569e+07	183718102	8.04276e+07	140482581	2.8622e+08	2.19373e+08	542559699	5.69156e+08	142338341	1.75138e+08	123949749	5.20167e+07	1.31387e+08	5.77796e+07	1393296857	1.00287e+08	182028952	6.08288e+07	1.78754e+08	2.64412e+08	169537257	2.82554e+08	2.53776e+08	9.50983e+07	2.17792e+08
Q8N163	Cell cycle and apoptosis regulator protein 2 OS=Homo sapiens OX=9606 GN=CCAR2 PE=1 SV=2	23	23	32	153	99612625	1.1442e+08	72796250	30608896	3.43672e+07	7.86e+07	5.04206e+07	5.55753e+07	8.8236e+07	9.48557e+07	9983523	2.91693e+07	1.35136e+08	4.34724e+06	5039035	1.37572e+08	7.22413e+07	6.85524e+07	1.3375e+08	9.38066e+07	4.21078e+07	107139260	5.68501e+07	345386918	4.29024e+08	93614787	43970892	471367185	1.37581e+07	2.6783e+08	8.39092e+07	1060789116	6.44892e+07	1.82011e+08	7.2776e+07	6.72235e+07	1.11418e+08	1.18865e+08	1.19774e+08	5.2367e+07	1.98261e+08	5.44882e+07
Q99497	Protein/nucleic acid deglycase DJ-1 OS=Homo sapiens OX=9606 GN=PARK7 PE=1 SV=2	20	20	69	357	1527118411	7.59481e+08	1026221318	9.95999e+08	1790825595	5.29556e+08	5.26597e+08	859051510	1153651149	8.3269e+08	287244056	5.26578e+08	9.84391e+08	2.63062e+08	868799171	1472644696	919569957	8.31478e+08	1163140143	1236423031	8.9667e+08	1115714407	7.4507e+08	9532415941	6150202081	1354603175	3044545626	2879614044	6.82525e+08	3952947380	8.44093e+08	14071049345	3.11765e+08	1930830874	1940069676	5102125244	1405076929	3434216438	3874378763	2.44398e+08	2049508044	3.23743e+08
P20810	Calpastatin OS=Homo sapiens OX=9606 GN=CAST PE=1 SV=4	24	24	51	109	5.59647e+08	91957385	6.02007e+07	80204650	2.85474e+08	1.15861e+08	3.69987e+07	5.5688e+07	1.0194e+08	7.71697e+07	2.87838e+08	7.63249e+07	1.35174e+08	28921598	5.83565e+07	3.07715e+08	1.41487e+08	1.21687e+08	1.82137e+08	161740343	1.41197e+08	4.37108e+08	2.31215e+08	5.34213e+08	5.58366e+08	4.87983e+08	6.40058e+08	207332091	6.5441e+07	5.72809e+08	1.37686e+08	1191185704	6.44794e+07	189149527	2.774e+08	4.67282e+08	192558222	5.52428e+08	3.19982e+08	2.95435e+08	3.31139e+08	202541358
P07305	Histone H1.0 OS=Homo sapiens OX=9606 GN=H1-0 PE=1 SV=3	17	17	49	301	8.69361e+08	4.58137e+08	2.32462e+08	428963292	583410434	506872975	2.80445e+08	4.01945e+08	2.50916e+08	7.46904e+08	2.42863e+08	4.17773e+08	4.4104e+08	2.08832e+08	1017000242	157476337	4.31886e+08	3.36908e+08	8.50504e+08	5.55298e+08	7.02522e+08	319220610	3.21817e+08	2011793101	2755185129	372613543	3.59207e+08	6.97186e+08	1162615217	4069849978	4.58611e+08	2596057664	3.24073e+08	1057610747	1289237187	1061196727	851716084	783630445	8.09586e+08	55754922	1473902936	1.53706e+08
P19823	Inter-alpha-trypsin inhibitor heavy chain H2 OS=Homo sapiens OX=9606 GN=ITIH2 PE=1 SV=2	26	26	33	253	5.38017e+08	1.22635e+08	2.36689e+08	1031365734	2.09798e+08	5.70489e+07	204389466	3.49514e+08	1699578298	5.67447e+07	3.14358e+07	1.24093e+08	1.82418e+08	1.49768e+07	636765672	2022826591	1.37887e+08	1.30018e+08	3.66046e+08	4.2019e+08	1.61776e+08	1.69731e+08	1.63543e+08	1068618326	7.84397e+08	948025126	2505822966	1135053174	109819404	1438098064	4.62845e+08	1751978402	2.37343e+08	572278235	1.34598e+08	3.36887e+08	516119490	2.29341e+08	403479433	4167417315	590622023	4.72652e+07
Q86UP2	Kinectin OS=Homo sapiens OX=9606 GN=KTN1 PE=1 SV=1	28	28	27	111	1.60597e+08	8.7193e+07	3.35605e+07	3.15916e+07	1.86875e+08	2.82415e+07	3.91947e+07	108775679	105146858	4.65405e+07	9.25059e+07	4.16109e+07	4.63464e+07	5416997	36247579	6.69284e+07	4.13763e+07	9.10117e+07	8.13502e+07	4.56918e+07	1.23543e+08	79849160	99869160	7.86551e+08	450407370	4.66031e+07	1.16529e+08	1.54409e+08	1.01945e+07	4.11643e+08	7.51214e+07	4.90292e+08	4.52413e+07	1.85563e+08	1.61316e+08	3.33579e+08	100197926	2.75775e+08	1.42542e+08	1.43833e+07	2.47224e+08	9.28182e+07
Q15181	Inorganic pyrophosphatase OS=Homo sapiens OX=9606 GN=PPA1 PE=1 SV=2	18	17	69	247	1.88612e+08	2.76545e+08	233959095	1.24151e+08	1.04579e+08	5.29082e+07	110092943	3.36734e+08	183469115	1.1118e+08	51074405	256637257	2.5903e+08		118263160	9.22542e+08	1.34363e+08	1.64166e+08	3.12811e+08	3.00701e+08	300446770	476799687	9.66563e+07	1270805299	2430402104	2.70103e+08	3.28077e+08	5.02203e+08	1.49997e+08	474114343	3.83456e+07	2994063278	1.17627e+08	4.83247e+08	115083782	390051961	625831463	2.8966e+08	8.03684e+08	1.65991e+08	4.57335e+08	84796220
P50454	Serpin H1 OS=Homo sapiens OX=9606 GN=SERPINH1 PE=1 SV=2	17	17	52	225	5.85623e+08	353635840	5.2275e+08	298236534	6532375	4.17115e+08	3.54411e+08	311215589	519954448	1.97448e+08	124752977	2.7753e+08	2.66078e+08	124479263	2.35745e+08	624734451	2.7772e+08	143510546	4.74246e+08	5.93638e+08	6.91744e+08	328471892	4.09228e+07	3314043971	1492067320	628442920	5.26778e+08	369280821	1.78038e+08	1479383905	9.37163e+07	2403607733	4.12082e+08	3.70621e+08	2.24688e+07	9.60093e+07	6.19844e+08	22203936	6.58632e+08	1.4855e+08	9.5377e+08	1.38999e+08
P22102	Trifunctional purine biosynthetic protein adenosine-3 OS=Homo sapiens OX=9606 GN=GART PE=1 SV=1	23	23	30	135	7.38411e+07	68510007	1.20917e+08	8.0051e+07	2.71727e+07	2.37097e+07	9.60388e+07	9.7623e+07	3.98089e+07	1.18661e+08	2.11572e+07	6.99696e+07	8.64494e+07	3.4625e+07	189600590	2.15874e+08	3.86451e+07	4.79256e+07	7.72736e+07	275286932	1.66237e+08	3.42636e+08	6.02976e+07	5.72664e+08	325081404	1.61563e+08	2.92803e+08	154468979	3.21429e+07	1.70967e+08	4.73216e+07	1006983975	75883593	251826262	8.29788e+07	1.56991e+08	133424046	2.08199e+08	2.12615e+08	272443502	187900421	7.00978e+07
Q14195	Dihydropyrimidinase-related protein 3 OS=Homo sapiens OX=9606 GN=DPYSL3 PE=1 SV=1	22	18	55	273	6.60416e+08	92158434	221430027	6.64917e+08	151966714	6.14308e+07	2.38046e+08	248040882	4.58352e+08	1.10163e+08	1.57543e+08	1.06573e+08	7.79532e+07	7.04468e+06	520636086	3.49268e+08	3.13989e+08	75031528	238150145	2.80022e+08	1.43322e+08	79021365	9.74026e+07	1974277207	762433644	4.40291e+08	9.90468e+08	252767924	1.35693e+08	1773826764	3.42139e+08	9.65007e+08	2.58198e+08	289065530	147243294	2.19372e+08	2.6675e+08	2.04051e+08	2.97937e+08	75478925	9.60263e+08	70853986
Q9UQ35	Serine/arginine repetitive matrix protein 2 OS=Homo sapiens OX=9606 GN=SRRM2 PE=1 SV=2	24	24	13	124	2.64873e+07	3.87926e+07	3.47655e+07	1.45233e+08	9.01175e+07	1.08228e+07	4.51288e+07	4.36879e+07	110491225	3.78464e+07	1.53226e+08	4.65077e+07	8.67739e+07		1.05202e+08	30010448	7.1182e+07	4.92812e+07	5.72887e+07	85657435	6.35812e+07	60505117	7.95411e+07	5.76077e+08	299655803	2.00199e+07	44796891	75517714	8.71908e+07	148205274		564869556	4.67173e+07	4.72394e+07	17730921	62501745	1.18934e+08	91302318	8.09677e+07	5.29245e+07	7.943e+07	51842788
P08123	Collagen alpha-2(I) chain OS=Homo sapiens OX=9606 GN=COL1A2 PE=1 SV=7	23	23	20	393	2627128857	4.82251e+08	919261853	2624409648	5.33447e+08	9.36637e+08	6.6188e+08	8.47566e+08	24529779512	6.79798e+08	1116275412	4.0106e+08	988085342	7.23313e+08	2672793392	1413559291	2662685776	6.95403e+08	1788166078	3477773522	1328465783	2413706444	4.08116e+08	23635768843	2084170864	4945249264	5599964834	1583569404	3102666151	14960698586	4501905491	19456217266	2953379925	9.99301e+08	1.17411e+08	3.43271e+08	1656601577	3.91244e+08	1034469971	3080749602	10275707396	4.5091e+08
P14543	Nidogen-1 OS=Homo sapiens OX=9606 GN=NID1 PE=1 SV=3	25	24	24	157	2.40191e+08	57471296	3.96422e+08	4.98857e+07	9.66626e+07	2.30151e+08	4.04104e+07	1.29573e+08	516846424	7.88463e+07	114271438	1.05545e+08	182978010	9.52004e+06	5.54861e+07	3.83713e+08	33377165	6.50715e+07	230077494	275846739	1.37181e+08	2.97545e+08	9.15366e+07	1891695546	903119294	3.60024e+08	385804797	299841292	2.90352e+08	4.96097e+08	5.27649e+07	2392087487	283364312	2.54901e+08	7.60919e+07	1.00774e+08	6.00937e+08	1.19855e+08	4.88137e+08	172092183	7.62615e+08	7.54868e+07
P62987	Ubiquitin-60S ribosomal protein L40 OS=Homo sapiens OX=9606 GN=UBA52 PE=1 SV=2	17	2	67	480				18176300	6.84517e+06	942483	4715459	4.57759e+06		14764632	21595238		1.32795e+06		85284040		5085124	2586894								35164252	14090608		4.93153e+06	1.76784e+06	3.57567e+06		15948817		3.67344e+06	3.01559e+06	1.21645e+06	3.05352e+06			14910343	2.51581e+07
P17174	Aspartate aminotransferase, cytoplasmic OS=Homo sapiens OX=9606 GN=GOT1 PE=1 SV=3	20	20	48	273	3.15998e+08	1.22976e+08	75404973	49996499	2390563491	183983184	4.27295e+07	7.71677e+07	366662696	78527275		72368118	5.50553e+08		1.01444e+08	96062758	71603737	5.38967e+08	1.33251e+08	213477975	1.08208e+08	250144012	1043781558	476056918	1269903763	3.55106e+08	372076246	1965988028	36829917	211009210	4.30916e+07	928862029	6.66375e+07	6.72275e+08	1646564773	6445953157	130488261	3090645787	3.47368e+08	1.0828e+08	5.13923e+08	3.48154e+08
P22234	Multifunctional protein ADE2 OS=Homo sapiens OX=9606 GN=PAICS PE=1 SV=3	21	21	50	288	1.7337e+08	1.8811e+08	2.71477e+08	3.38631e+07	4.60282e+08	239304366	1.64486e+08	4.50709e+08	1.76177e+08	1.32144e+08	8.51858e+07	1.0942e+08	178937211	2.18576e+07	55997166	5.49396e+08	1.54891e+08	1.45399e+08	1.7736e+08	2.2053e+08	159045331	6.46959e+08	1.86058e+08	1490569618	7.75891e+08	4.61167e+08	547375907	3.46512e+08	3.42889e+08	7.57438e+08	4.90251e+07	3499283123	4.99419e+07	6.89704e+08	3.76417e+08	9.00377e+08	3.59325e+08	504660393	8.03536e+08	4.23654e+08	2.95775e+08	88119757
Q9P258	Protein RCC2 OS=Homo sapiens OX=9606 GN=RCC2 PE=1 SV=2	23	23	51	141	1.58421e+08	4.51579e+07	6.87675e+07	7.09336e+06	1.26418e+08	4.02194e+08	4.31185e+07	3.75833e+07	5.25784e+07	2.05668e+08	34827511	110442756	189650709		139385064	2.02702e+08	3.8979e+07	1.21644e+08	1.60986e+08	2.25976e+08	6.99161e+07	3.76625e+08	5.90327e+08	9.76597e+08	207740807	544501075	1.79807e+08	2038119873	1.84682e+08	8.77605e+07	6.50862e+07	589792098	79415722	1153667481	1294039984	1343653012	1.72033e+08	1463796153	3.64348e+08	310331010	8.91896e+08	1.88146e+08
P01031	Complement C5 OS=Homo sapiens OX=9606 GN=C5 PE=1 SV=4	31	31	24	190	5.1257e+08	1.59225e+08	1.33379e+08	3.62117e+08	116747784	1.25509e+07	130626929	1.58816e+08	403532174	32402392	1.1309e+08	9.29353e+07	2.0409e+08	19470488	2.155e+08	1945165771	1.31948e+08	6.84438e+07	3.87001e+08	3.11611e+08	7.60796e+07	2.88024e+08	103626278	3.49044e+08	4.16646e+08	6.5986e+08	9.95356e+08	174773874	2.98937e+07	647138283	2.01614e+08	418789058	2.9847e+08	9.1211e+07	7.30036e+07	2.00611e+08	679237044	9.76843e+07	259649570	3251202419	2.72671e+08	1.1818e+08
P08865	40S ribosomal protein SA OS=Homo sapiens OX=9606 GN=RPSA PE=1 SV=4	19	19	61	359	7.25463e+08	5.94158e+08	8.91157e+08	708856603	7.58761e+08	5.80374e+08	5.25034e+08	8.18888e+08	797817809	338665788	247749494	367867385	732982343	266405294	3.44845e+08	1646384658	5.25996e+08	4.74077e+08	6.01399e+08	1246164529	7.22367e+08	1929407963	411674539	5081837897	3006102111	9.3526e+08	1152556628	1803879431	409975627	1758401156	3.49225e+08	5786549493	334462586	1008846763	9.10853e+08	1841948729	1405599229	1277911726	1619050833	661524282	1422584226	209192826
P22307	Non-specific lipid-transfer protein OS=Homo sapiens OX=9606 GN=SCP2 PE=1 SV=2	27	27	52	188	3.39608e+08	3.72171e+07	97186659	1.15894e+08	1172911928	5.89062e+07	6.9183e+07	6.08045e+07	1.34999e+08	1.18578e+08	75099513	192837312	3.3463e+08	10138747	70272158	184577775	7.23694e+07	155633865	177203970	2.3387e+08	5.85191e+07	85245830	6.66107e+08	1342149180	883349436	1.8358e+08	491016760	6.62248e+08	5.0061e+07	3.80525e+08	33251370	1883956095	7.892e+07	5.15518e+08	1938872108	4294978224	217442710	3118022744	407668227	1.37894e+08	7.33495e+08	289708376
P41091	Eukaryotic translation initiation factor 2 subunit 3 OS=Homo sapiens OX=9606 GN=EIF2S3 PE=1 SV=3	18	18	49	224	4.05718e+08	3.08608e+08	3.73183e+08	1508981068	181593990	4.80921e+07	6.89374e+08	704818417	991080043	515426037	165135992	2.58875e+08	258232353		3202493707	1291472163	133767231	1.04487e+08	399803861	1044385968	4.80809e+08	5.34362e+08	1.10712e+08	1360905048	967684937	1345350384	715338329	483430741	6.4577e+07	332218743	7.06634e+08	1332054984	327485037	4.18112e+08	207855361	297364921	8.73842e+08	2.18538e+08	478144824	941448277	1334302296	69160119
P55786	Puromycin-sensitive aminopeptidase OS=Homo sapiens OX=9606 GN=NPEPPS PE=1 SV=2	31	31	42	191	3.10373e+08	1.78415e+08	1.37698e+08	2.05237e+08	1.39037e+08	61489073	1.41759e+08	6.13857e+07	251017430	1.41068e+08	4.09559e+07	1.4207e+08	149615147	1.0972e+07	2.00467e+08	4.17167e+08	2.49503e+08	1.00905e+08	306323252	1.46373e+08	1.46197e+08	2.66359e+08	58893383	1137989735	7.56987e+08	2.83808e+08	8.57064e+08	297527524	5.25123e+07	9.62271e+08	2.05561e+08	1303263516	9.58018e+07	3.69456e+08	1.45393e+08	2.302e+08	4.75347e+08	2.30939e+08	4.13094e+08	7.63518e+08	4.68532e+08	8.97011e+07
P00739	Haptoglobin-related protein OS=Homo sapiens OX=9606 GN=HPR PE=2 SV=2	21	3	44	366	21303696		4240778	4.52355e+06	14555933		3.18323e+06		1.83839e+08						25822552	189265591	12983659	16561068	15570700	5.68202e+06		1.74889e+07			9509453	96530059	193932832		7562674	2.0948e+07	14969578		4420071		2655096	18816568	22455742	25562638	2.93693e+07	20130568	6498149	3.98101e+06
Q6UX06	Olfactomedin-4 OS=Homo sapiens OX=9606 GN=OLFM4 PE=1 SV=1	20	20	40	95	80971263	1.04427e+08	2.06986e+08	8.18867e+08	39876070	1.14377e+07	129450522	5.15054e+08	15168504864	102215298	59730637	3.70862e+08	9.78015e+07	2.55024e+08	820007016	5.54195e+08	333707617	3183651	31904168	4276915452	806778227	8.26754e+07	2.33432e+07	205913663	88409391	3.85922e+08	263835782	150753542	1.48336e+07	5.86447e+07	11111450	314001330	7.91059e+07	95406069	6.71976e+07	253094653	4.37597e+07	22847734	5.45214e+07	194703059	2.0045e+07	7.31638e+07
P12004	Proliferating cell nuclear antigen OS=Homo sapiens OX=9606 GN=PCNA PE=1 SV=1	20	20	79	190	29984156	165324022	1.77074e+08	16656422	2.97831e+07	9.12763e+07	4.74796e+07	6.51955e+07	93987050	5.48004e+07	1.02265e+07	7.0962e+07	1.10109e+08		19423272	5.36181e+08	6.82153e+07	3.90073e+07	8.68491e+07	81661936	8.49273e+07	2.75865e+08	7780942	2356826230	2.99381e+08	7.93e+07	1.98075e+08	85160951	1.67618e+08	280286991	1.96146e+07	1099786868	4.29339e+07	1.85951e+08	28641464	1.45459e+08	1.24383e+08	2.64384e+07	268966378	2.27409e+08	1.79698e+08	11158066
O00515	Ladinin-1 OS=Homo sapiens OX=9606 GN=LAD1 PE=1 SV=2	27	27	57	130	1.09196e+08	2.52139e+07	3.39997e+07	35626107	56760271	4.60767e+07	1.29217e+07	5.26631e+07	51013773	2.68e+07	43493276	6.51682e+07	94471527	32847178	120103073	1.1035e+08	5.18624e+07	1.97998e+07	6.06994e+07	9.27258e+07	90648176	7.38464e+07	5.74484e+07	3.58925e+08	5.46709e+08	75251849	26465787	1.14655e+08	41844142	128974047	7.36278e+06	880996189	19496662	1.08373e+08	2.18777e+07	5.35562e+07	7.72279e+07	45095967	6.63307e+07	7.61165e+07	40147618	3.06646e+07
P14868	Aspartate--tRNA ligase, cytoplasmic OS=Homo sapiens OX=9606 GN=DARS1 PE=1 SV=2	26	26	59	198	2.02922e+08	1.14362e+08	1.95636e+08	72503206	322662857	82345956	183282664	132941449	82993563	152757218	7.05245e+07	1.54743e+08	2.37686e+08	27048199	185862824	9.16771e+08	136239754	1.20592e+08	4.65073e+08	4.03375e+08	1.97481e+08	588791339	259606047	1222704646	7.70938e+08	300297520	3.81228e+08	2.2675e+08	2.02982e+07	364874544	1.2847e+08	1071620944	5.42206e+08	1.79402e+08	1.21618e+08	4.02632e+08	6.46245e+08	4.0492e+08	5.04501e+08	8.1496e+08	435510315	9.51225e+07
P55209	Nucleosome assembly protein 1-like 1 OS=Homo sapiens OX=9606 GN=NAP1L1 PE=1 SV=1	17	15	47	118	72432555	36602155	51111727	38461167	3569479	2.18607e+07	3.10934e+07	33510879	4.35709e+07	50777572	24448482	2.15646e+07	27450562		41882320	1.28288e+08	3.5169e+07	1.82438e+07	67228780	62841848	4.61143e+07	1.10258e+08		7.65275e+08	253391288	3.50323e+07	212640619	45742409	7.53923e+07	244287160	2.30921e+07	610630066	2.5501e+07	1.01994e+08		5.05955e+06	91733783	31427882	1.49975e+08	8.5526e+07	1.28368e+08	21951573
P53396	ATP-citrate synthase OS=Homo sapiens OX=9606 GN=ACLY PE=1 SV=3	30	30	37	230	1.65205e+08	1.20575e+08	1.21422e+08	2.51054e+07	98610204	6.259e+07	3.85499e+07	35634612	5.34606e+07	5.16649e+07	11913960	3.77773e+07	1.45539e+08	4.31114e+06	34468038	3.94775e+08	6.52161e+07	5.44673e+07	1.18345e+08	97451744	1.40904e+08	327522585	1.08703e+08	1370164466	3.72821e+08	7.38309e+07	3.94663e+08	112552431	8.41273e+07	5.03857e+08	4.51111e+07	571604084	2.09228e+07	216239744	7.05681e+08	3.47308e+08	3.87925e+08	2.12319e+08	1.95018e+08	1.41328e+08	2.98693e+08	4.88947e+07
P17858	ATP-dependent 6-phosphofructokinase, liver type OS=Homo sapiens OX=9606 GN=PFKL PE=1 SV=6	24	19	37	179	1.9307e+08	39460735	1.00108e+08	1.00945e+08	1.75042e+08	5.69141e+07	4.19717e+07	87446292	1.84369e+08	8.89213e+07	1.41828e+08	1.24102e+08	1.68799e+08	6420085	135250650	464865175	88146939	8.98637e+07	5.90784e+07	3.8453e+08	142181370	2.13451e+08	1.51703e+08	9.45152e+08	8.18142e+08	231414696	6.49798e+08	373553206	1.05455e+08	4.79142e+08	87324378	1607743545	44308813	3.36792e+08	342592784	997104362	207129270	4.35885e+08	3.74265e+08	3.24405e+08	5.68771e+08	119423929
P04792	Heat shock protein beta-1 OS=Homo sapiens OX=9606 GN=HSPB1 PE=1 SV=2	21	21	76	457	2464514951	3.6016e+08	7.6329e+08	2723257105	1968452452	9.23459e+08	9.33416e+08	1629517056	1920943571	4.65838e+08	9.94989e+08	9.96778e+08	1102826216	1388993452	2445917589	2979046583	1393481930	8.65978e+08	1402495795	2312174757	1516756317	2114871834	1009664891	5490431571	6669841389	1738774984	4036406656	7414459573	3340736337	5189345190	1830140983	2930336352	1340467308	2008481084	1277214429	3084421739	2152742710	2614905859	1982521191	7.58e+08	3274137716	5.96678e+08
P30041	Peroxiredoxin-6 OS=Homo sapiens OX=9606 GN=PRDX6 PE=1 SV=3	23	23	75	411	9.16694e+08	214954984	2.0976e+08	506037026	3080851024	2.61237e+08	2.63617e+08	230436472	9.0392e+08	306660360	1.47738e+08	2.74217e+08	9.7919e+08	87202967	652734307	1250172634	5.08054e+08	630039574	587680247	5.51168e+08	346793637	6.48434e+08	1752625260	2523986278	1798924846	8.39257e+08	1766129670	1420147772	3.56103e+08	1621229472	4.35007e+08	4167042737	4.69949e+08	1458616374	3187724292	8877227177	894795511	10303526423	1399801491	1011836825	1260458008	530027798
Q16658	Fascin OS=Homo sapiens OX=9606 GN=FSCN1 PE=1 SV=3	22	22	51	145	2.20443e+08	1.24625e+08	1.0604e+08	1.31921e+08	1.01019e+08	8.13654e+07	1.63468e+08	6.2654e+07	2.12243e+08	1.48149e+08	50166902	1.71025e+08	1.62438e+08	3.03115e+07	1.27132e+08	543062380	107442471	8.82931e+07	2.00939e+08	3.1057e+08	2.27505e+08	6.43115e+08	4.48901e+07	303357075	4.27748e+08	3.14908e+08	4.89448e+08	176011891	4.25065e+07	115786957	8.27988e+07	544152320	9.92884e+07	136590002	1.02461e+08	3.04788e+08	4.02985e+08	1.7503e+08	1.17892e+08	1105446948	3.73484e+08	8.42605e+07
P53618	Coatomer subunit beta OS=Homo sapiens OX=9606 GN=COPB1 PE=1 SV=3	23	23	32	144	8.81739e+07	63276729	4.42245e+07	1.98154e+08	6.28087e+07	121078959	1.10819e+08	1.78267e+08	69798695	1.11993e+08	4.83051e+08	1.04457e+08	8.16561e+07	1.33438e+08	153318484	545115000	3.23515e+07	5.59329e+07	7.59421e+07	3.71712e+08	5.37955e+07	1.28001e+08	5.18103e+07	727296324	617788389	2.29154e+08	2.05997e+08	1.58096e+08	2.50168e+08	235369811	8.04219e+07	7.19616e+08	2.3244e+08	291582796	2.20335e+08	291700996	1.24049e+08	161152487	1.99637e+08	2.19898e+08	2.55483e+08	1.26244e+08
P36776	Lon protease homolog, mitochondrial OS=Homo sapiens OX=9606 GN=LONP1 PE=1 SV=2	27	27	31	173	2.64598e+08	1.61419e+08	9.8236e+07	6.07002e+07	212502165	49299234	45496722	79268830	9.34191e+07	2.98638e+07	9.85464e+07	73087315	1.27085e+08	2.21164e+07	100716453	1.63326e+08	6.57831e+08	7.92585e+07	3.90708e+08	9.65118e+07	3.50128e+07	2.0245e+08	8.15033e+07	3.94117e+08	1025981961	1.18861e+08	2.79232e+08	2.83052e+08	23504722	4.16198e+08	1.81985e+08	1757395349	8.70388e+07	115833898	3.89639e+08	6.40347e+08	1.97529e+08	4.53749e+08	2.44619e+08	4.47856e+08	2.78701e+08	109986290
Q15459	Splicing factor 3A subunit 1 OS=Homo sapiens OX=9606 GN=SF3A1 PE=1 SV=1	23	23	32	126	8.29567e+07	3.96932e+07	8.25123e+07	22008146	3.80691e+07	1.72381e+07	4.65099e+07	6.14861e+07	75874980	8.87451e+07	1.78897e+07	5.65538e+07	35240971		6.6784e+07	3.1531e+08	5.91774e+07	1.53263e+07	1.10222e+08	5.25146e+07	2.04544e+08	80161142	7.58016e+06	627737744	3.43306e+08	2.76406e+07	1.12387e+08	7.86955e+07	2.2657e+07	1.42191e+08	2.31819e+07	6.00304e+08	3.10003e+07	6.75122e+07	18679061	7.27797e+07	95292023	4.63175e+07	1.33407e+08	1.04629e+08	8.99705e+07	2.56334e+07
P49189	4-trimethylaminobutyraldehyde dehydrogenase OS=Homo sapiens OX=9606 GN=ALDH9A1 PE=1 SV=3	21	21	44	228	4.7415e+08	7.83233e+07	9.8237e+07	1.30771e+08	6.64693e+08	1.24465e+08	8.23129e+07	1.58789e+08	242668443	1.4868e+08	4.49248e+07	167378364	3.43945e+08	7.37758e+07	6.67671e+08	2.66995e+08	1.48149e+08	2.67633e+08	149217613	3.81877e+08	1.54034e+08	270438183	7.53605e+08	999596487	7.96849e+08	286484840	7.04045e+08	839335427	1.37155e+08	3.87222e+08	1.98604e+08	1415967035	7.18409e+07	4.92662e+08	1441363581	2797344932	1.4777e+08	2022500648	4.96216e+08	2.83417e+08	4.43243e+08	331176248
P11387	DNA topoisomerase 1 OS=Homo sapiens OX=9606 GN=TOP1 PE=1 SV=2	29	29	37	158	4.91863e+07	96604868	1.00104e+08	4.25157e+07	175543479	3.62144e+07	1.71386e+07	9.27397e+07	8.56177e+07	126552689	9.88524e+07	1.81818e+08	2.73721e+08	22105337	106514688	1.63418e+08	2.6723e+08	7.7298e+07	2.70925e+08	7.62214e+07	1.2148e+08	2.02562e+08	1.16441e+08	1262810852	8.11921e+08	1.12897e+08	9.86106e+07	1.53876e+08	5.52886e+07	130304814	2.50881e+07	907714555	62391438	1.18476e+08	8.11744e+07	2.78556e+08	1.66971e+08	3.88518e+08	2.15984e+08	1.49074e+08	1.83811e+08	2.71456e+08
P07195	L-lactate dehydrogenase B chain OS=Homo sapiens OX=9606 GN=LDHB PE=1 SV=2	23	20	57	362	6.0699e+08	4.82279e+08	4.21761e+08	2.25248e+08	1.21358e+08	6.22094e+07	304916031	4.82921e+08	3.16301e+08	202122181	5.0983e+07	3.24154e+08	3.74376e+08	6.1887e+07	216564465	2.21882e+08	659457304	198818265	1.3406e+08	8.68135e+08	7.93046e+08	1224114425	5.38938e+07	2804716886	7.91525e+08	4.84929e+08	8.45575e+08	2.08387e+08	1.86309e+08	1413954802	2.8679e+08	3236874615	158387811	548101569	1.50146e+08	334302032	6.058e+08	2.43472e+08	8.17724e+08	6.48603e+08	6.4819e+08	7.35677e+07
P43243	Matrin-3 OS=Homo sapiens OX=9606 GN=MATR3 PE=1 SV=2	23	23	33	206	1.14712e+08	1.36579e+08	8.04035e+07	82264938	1.20641e+08	1.07452e+08	8.62966e+07	108162081	30215410	9.29813e+07	8.07952e+07	118272269	1.05615e+08	5.98486e+07	281607858	1.20998e+08	1.79696e+08	4.66167e+07	2.65489e+08	96809543	6.27558e+07	3.18689e+08	7.88751e+07	1733671428	910924377	7.06238e+07	104153981	269920759	1.70091e+08	406468043	3.86901e+07	1761728521	5.6728e+08	2.81741e+08	1.47152e+08	3.2963e+08	2.06071e+08	1.68281e+08	3.48647e+08	6.82924e+07	251171735	47036380
P50995	Annexin A11 OS=Homo sapiens OX=9606 GN=ANXA11 PE=1 SV=1	22	21	41	283	2.88796e+08	2.54256e+08	3.65037e+08	623117390	5.19547e+07	6.23884e+07	1.77551e+08	2.42216e+08	2.57789e+08	1.87087e+08	2.01032e+08	1.9057e+08	3.22161e+08	4.83667e+07	115209142	1192330688	2.22599e+08	213136140	3.28722e+08	623015570	424225595	407411178	5.47041e+07	1066050766	1573660392	438742037	5.12006e+08	429374151	2.55975e+08	8.43607e+08	135499683	1575721290	2.36293e+08	2.79919e+08	1.20576e+08	2.11756e+08	3.90691e+08	1.52018e+08	520690656	1075679225	5.34947e+08	102926150
Q12931	Heat shock protein 75 kDa, mitochondrial OS=Homo sapiens OX=9606 GN=TRAP1 PE=1 SV=3	22	21	38	282	5.99025e+07	1.52398e+08	9.52023e+07	15309769	2.02313e+08	8.13449e+06	4.49511e+07	3.83564e+07	1.85148e+07	3.25009e+07	69380118	9.52872e+07	9.09749e+07	1.43246e+07	7.96201e+06	4.45967e+08	1.65301e+08	8.87042e+07	153439978	1.79017e+08	7.14339e+07	440282040	1.60161e+08	8.91249e+08	8.51988e+08	2.23978e+08	4.67402e+08	267651484	13835303	3.17127e+08	2.59896e+07	1386047112	8242659	2.34846e+08	4.62871e+08	618726390	2.07966e+08	3.58162e+08	3.43662e+08	69143546	2.93177e+08	4.79195e+07
Q00341	Vigilin OS=Homo sapiens OX=9606 GN=HDLBP PE=1 SV=2	27	27	29	164	186270723	1.65745e+08	1.8571e+08	9.11761e+07	360420387	1.09372e+08	1.93161e+08	1.87091e+08	691146290	1.27758e+08	5.06879e+07	87878615	176203281	36518511	1.77061e+08	3.57065e+08	1.55058e+08	1.25587e+08	2.50036e+08	3.10879e+08	2.20727e+08	2.64193e+08	1.30539e+08	736845131	807723869	3.55608e+08	2.70774e+08	4.85881e+08	6.42605e+07	317075684	8.40011e+07	587395109	1.05964e+08	352716080	4.05942e+08	9.83324e+08	2.3846e+08	6.76412e+08	242552688	1.60634e+08	3.90029e+08	1.14418e+08
Q9Y3I0	RNA-splicing ligase RtcB homolog OS=Homo sapiens OX=9606 GN=RTCB PE=1 SV=1	22	22	49	172	8.04703e+07	7.90663e+07	9.13267e+07	91977628	77781991	32521669	51352843	8.83417e+07	101318318	1.13817e+08	5.57279e+07	78844978	5.31108e+07	8.52068e+06	83386449	3.07929e+08	9.1085e+07	5.52605e+07	1.02105e+08	155282395	52383271	1.49281e+08	1.87275e+07	1212291133	748034125	1.91422e+08	2.96003e+08	2.22221e+08	2.29038e+08	5.11554e+08	2.80545e+07	1477094783	1.27947e+08	204761366	1.06584e+08	3.14581e+08	1.1909e+08	9.22289e+07	190514010	117118438	222612515	4.1098e+07
P10643	Complement component C7 OS=Homo sapiens OX=9606 GN=C7 PE=1 SV=2	22	22	44	130	3.99236e+08	3.25047e+07	3.48306e+08	287905823	6136200	2.15473e+07	265575700	2.44838e+08	7.39964e+08	3.38667e+08	1.1222e+08	135867923	1.05925e+08	4.28884e+07	9.22098e+08	8.31668e+08	1.31136e+08	1.00095e+08	3.12751e+08	5.33874e+08	1.97459e+08	1.11413e+08	5.51504e+07	1332851982	8.45064e+08	1080499921	1290131495	29760926	2.19307e+08	1072680173	4.63268e+08	676929574	7.92211e+08	411666593	1.77581e+07	49378711	8.03521e+08	37317442	4.89832e+08	1909995468	3.54635e+08	7.55034e+07
Q8N257	Histone H2B type 3-B OS=Homo sapiens OX=9606 GN=HIST3H2BB PE=1 SV=3	16	2	77	723			2.0343e+06		23516434						6917818						24998652				7632384		53437308	51291140		14862314	10303848	25133834	63363574	11035660		87986191		15007056						7558736		41577472
Q9BUJ2	Heterogeneous nuclear ribonucleoprotein U-like protein 1 OS=Homo sapiens OX=9606 GN=HNRNPUL1 PE=1 SV=2	20	20	31	134	6.46628e+07	1.00852e+08	1.43324e+08	7.08907e+07	67489779	7658326	3.74782e+07	1.96485e+08	30358364	1.89182e+08	1.93424e+07	1.08729e+08	8.50654e+07	2.75391e+07	59651573	2.1656e+08	4.97266e+07	4.20469e+07	1.30918e+08	175877350	1.4773e+08	187185722	7.63834e+07	603664976	4.30707e+08	1.25616e+08	1.17727e+08	3.93789e+07	2.71673e+07	172196112	3.30197e+07	709025776	6.95177e+07	225583949	1.98573e+07	6.74956e+07	3.1549e+08	9.71025e+07	2.86847e+08	1.60438e+08	1.5022e+08	40628853
P54886	Delta-1-pyrroline-5-carboxylate synthase OS=Homo sapiens OX=9606 GN=ALDH18A1 PE=1 SV=2	25	25	36	214	1.45695e+07	2.20007e+08	1.67727e+08	97162054	93573215	5.7626e+07	2.01602e+07	5.95806e+07	3.89587e+07	3.3399e+07	18092232	7.22707e+07	1.13388e+08	9.338e+06	1.12124e+08	588338068	1.73248e+07	7.13441e+06	1.21578e+08	57812268	40615901	2.60631e+08	5.02912e+07	842730642	1939567911	325783751	390118663	3.5101e+08	1.33583e+08	4.18876e+08	8.43206e+06	1304140856	6.10695e+07	256190184	1.90126e+07	52481644	8.44469e+08	1.06442e+08	4.80475e+08	398756479	1.44396e+08	5.16584e+07
O43143	Pre-mRNA-splicing factor ATP-dependent RNA helicase DHX15 OS=Homo sapiens OX=9606 GN=DHX15 PE=1 SV=2	29	28	37	148	52613553	90565227	9.55262e+07	32814748	22974703	2.88757e+06	4.13518e+07	1.16926e+08	1.09249e+08	5.71082e+07	9.13085e+07	7.77155e+07	5.69183e+07	35348263	83375075	2.29283e+08	128811347	38492239	109102969	2.27442e+08	5.66788e+07	2.35192e+08	4.34443e+07	8.80604e+08	2.96908e+08	5.11416e+07	1.88196e+08	1.28276e+08	2.37098e+07	2.93545e+08	4.3065e+07	1292435413	7.03473e+07	1.50092e+08	2.47814e+07	8.90845e+07	1.07322e+08	5.21104e+07	2.90961e+08	2.29859e+08	132244851	9.38533e+07
P54652	Heat shock-related 70 kDa protein 2 OS=Homo sapiens OX=9606 GN=HSPA2 PE=1 SV=1	20	5	25	555	3309087	8.68426e+06		34712608	12221165		6.93555e+06	8.26697e+06	14723762			2.25447e+06	8399986		12887231		2.2607e+07	70536089		5072547	6495665	2.36254e+07	21967474	23941665	4.2215e+07	27092380	42587441	16433771	3.60811e+06	25646412	15528823	30179313	2.98556e+06		15383024	34483328	12899805		1.36946e+07		56960049
Q93099	Homogentisate 1,2-dioxygenase OS=Homo sapiens OX=9606 GN=HGD PE=1 SV=2	17	17	57	68	8.18386e+07	4.43006e+07	4.45096e+07	6.59363e+07	4.93358e+08	1.9318e+07	23876464	80580691	5.35497e+07	39713072	11403958	5.91678e+07	1.18969e+08	1.0085e+08	67527851	8.77639e+07	1.7604e+07	1.38233e+08	3.07992e+07	187098746	3.29496e+07	3.30485e+07	503089014	106668564	9.14935e+07	66471492	51298282	375347739	4.71352e+06	5.07927e+07	1.72322e+07	182414886	3.64288e+07	1.71426e+08	7.77789e+08	2231686290	7.70581e+07	2427880405	4.02925e+07	65977877	1.95372e+08	88694845
P45880	Voltage-dependent anion-selective channel protein 2 OS=Homo sapiens OX=9606 GN=VDAC2 PE=1 SV=2	16	16	69	380	430155700	474697546	334491669	356624175	277959153	11556284	2.26799e+08	3.87987e+08	873910602	2.45266e+08	3.61838e+07	2.76287e+08	3.71281e+08		220658209	1488838825	3.00552e+08	3.44755e+08	9.16364e+08	630536238	2.0992e+08	570449466	158549769	1570786757	3795054260	1395156039	1322853506	396395988	257705817	1901164768	311252430	4828988214	205051222	335467915	3.5454e+08	7.21587e+08	1056502758	438636168	1535764584	1612837115	703497460	8.28321e+07
P22033	Methylmalonyl-CoA mutase, mitochondrial OS=Homo sapiens OX=9606 GN=MMUT PE=1 SV=4	23	23	36	107	1.48917e+08	3.804e+07	2.90572e+07	1.05721e+08	7.59655e+08	1.57305e+07	26168917	2.64569e+07	201929445	2.28144e+07	1.93755e+07	2.36886e+07	1.2295e+08		4.86549e+07	117865414	3.10564e+07	2.20603e+08	40677503	14293129	71789024	109338935	443224442	335383223	2.92915e+08	1.31357e+08	191096403	714818143	14531956	1.16116e+08	1.34427e+07	6.26165e+08	40158397	1.48947e+08	1230821510	3012198197	69808768	1381931326	124300639	20338234	2.48446e+08	9.58786e+07
P26583	High mobility group protein B2 OS=Homo sapiens OX=9606 GN=HMGB2 PE=1 SV=2	20	14	64	188	1.97517e+08	2.10402e+07	122635393	93479162	41117716	13352845	9.02391e+07	4.44339e+07	65705331	1.32656e+08	7.23172e+07	11683348	8.65752e+07	958499	148117257	1.05523e+08	1.22634e+08	43826565	5.10692e+07	1.15124e+08	2.01182e+08	157101391	2.68731e+07	1357046419	5.12682e+08	42268799	1.37245e+08	2.53827e+08	3.39111e+07	1.33216e+08	1.10657e+08	1836388131	4.21548e+07	1.82505e+08	3.46743e+07	1.10668e+08	448229512	4.48064e+07	2.70008e+08	9.33752e+07	2.09408e+08	7.47426e+07
Q99623	Prohibitin-2 OS=Homo sapiens OX=9606 GN=PHB2 PE=1 SV=2	22	22	68	422	5.55896e+08	550354379	3.87878e+08	1.80731e+08	8.26582e+08	1.68006e+08	2.01791e+08	2.12049e+08	1.87181e+08	2.09138e+08	1.21285e+08	3.93969e+08	712632426	77081067	177719047	8.10815e+08	5.20492e+08	4.06909e+08	935039054	3.76292e+08	3.16247e+08	7.98236e+08	4.95512e+08	1511213270	3510829903	5.12443e+08	6.87078e+08	1414471229	3.78195e+08	1324236794	2.21964e+08	4262333422	1.46102e+08	841766189	1075158867	1658636409	7.8056e+08	1078970744	9.78554e+08	1039333334	8.55274e+08	2.34836e+08
Q01518	Adenylyl cyclase-associated protein 1 OS=Homo sapiens OX=9606 GN=CAP1 PE=1 SV=5	21	21	46	278	1020223195	123643527	3.03811e+08	2.81902e+08	3.0944e+08	1.57161e+08	451303385	82664771	321101515	4.09079e+08	5.5289e+07	3.89942e+08	2.89471e+08	3.57083e+07	1.61889e+08	7.91096e+08	3.39778e+08	3.41302e+08	5.76922e+08	4.30354e+08	7.78883e+08	3.18292e+08	2.45895e+08	1380018537	1648590665	419089019	1161538039	480713562	1.88778e+08	5.4095e+08	4.88561e+08	1206303255	3.28151e+08	3.84582e+08	2.09068e+08	6.02707e+08	7.10074e+08	3.95826e+08	585853091	6.19867e+08	844016531	2.19074e+08
Q27J81	Inverted formin-2 OS=Homo sapiens OX=9606 GN=INF2 PE=1 SV=2	21	21	29	99	25147512	3.21804e+07	2.27288e+07	3.08525e+07	1.66652e+07	17487702	28726729	3.24788e+07	7572880	1.34596e+07	1.41348e+08	6.0762e+07	6.75924e+07	8.41849e+06	6.20247e+07	116262924	96427549	1.9903e+07	9.3558e+07	4.74806e+07	1.38447e+07	99296069	3.07457e+06	109962499	440993897	5.00348e+07	63353480	91126464	7.45037e+06	90518022	7.28103e+07	370442018	40278492	42111277	1.86244e+07	40310894	21215361	4.66253e+07	4.61605e+07	8.31112e+07	45517269	6.36223e+07
P12236	ADP/ATP translocase 3 OS=Homo sapiens OX=9606 GN=SLC25A6 PE=1 SV=4	24	4	52	443	1.87526e+08	1.13919e+08	8.84521e+07	100355012	44252694	6.8046e+07	1.13297e+08	93064928	90135334	109055498	37999103	7.05669e+07	195543854	19433798	12422591	65484041	130874756	107078232	2.38362e+08	1.41657e+08	1.66548e+08	170626935	140439537	486231586	292061128	1.23248e+08	333513956	274334762		271160348	61480490	850517360	7.91162e+07	84077602	5.86172e+07	8.89586e+07	270596439	106629889	320774581	170814465	1.99771e+08	100258167
P26599	Polypyrimidine tract-binding protein 1 OS=Homo sapiens OX=9606 GN=PTBP1 PE=1 SV=1	17	14	40	247	2.85305e+08	2.44239e+08	3.0209e+08	8.44967e+07	6.00088e+07	1.89998e+08	1.20043e+08	1.62573e+08	1.3413e+08	2.27442e+08	5.14216e+07	2.68244e+08	3.55774e+08	56577461	8.67886e+07	2.84377e+08	398321995	2.02202e+08	3.33495e+08	2.28072e+08	3.21773e+08	5.26616e+08	4.23824e+07	2104665877	1196836631	2.06981e+08	2.43643e+08	377727093	1.42561e+08	589738343	1.54703e+08	2279052421	1.05523e+08	6.3218e+08	150745313	4.05697e+08	4.52206e+08	1.44531e+08	5.70316e+08	81356621	427698052	8.5509e+07
Q58FF8	Putative heat shock protein HSP 90-beta 2 OS=Homo sapiens OX=9606 GN=HSP90AB2P PE=1 SV=2	15	1	33	310		87999096	50437508	98984864			36778824	84877008	265596592		35431728		75274240		98251392		334734976	63216964					60422032					98258088			76648536		72795576				81488776	143542944
P38117	Electron transfer flavoprotein subunit beta OS=Homo sapiens OX=9606 GN=ETFB PE=1 SV=3	21	21	84	377	5.38498e+08	1.29711e+08	1.15442e+08	1.23468e+08	2508716691	6.22166e+07	9.72931e+07	215535019	193005045	1.51168e+08	1.94487e+08	219806218	5.06366e+08	5.09927e+07	178365918	536801329	1.401e+08	5.08406e+08	548346426	3.99622e+08	6.49681e+07	403418940	1102803129	1073563075	1697167165	4.55727e+08	3.48104e+08	2496990464	9.97257e+07	770126758	75493741	3388132523	9.45892e+07	8.43606e+08	2334214253	5361596524	3.76399e+08	3136700839	5.80592e+08	2.29534e+08	1050740840	332870310
P34931	Heat shock 70 kDa protein 1-like OS=Homo sapiens OX=9606 GN=HSPA1L PE=1 SV=2	18	1	29	474	67534743	21599554	11044794	9606572	25297188		17641560	17078241	9148042	1.77966e+07	9530358	19747766	38261560			12435399	40086064	25281454	39254908	24388184	35314983	72914760		6842989	49922240		13334607	47816744			8744356	7587212	1.61616e+07	27918240	17264924	9880494	24679968	75087824	23711376		38564352	11268097
Q9UBR1	Beta-ureidopropionase OS=Homo sapiens OX=9606 GN=UPB1 PE=1 SV=1	16	16	59	83	108516779		2.48941e+07	141317784	855241203		30202081	8.22803e+07	7.5255e+07	1.11257e+07	16596403	8851350	50682374		1.95407e+08	228074928	59686309	8.35511e+07	18216997	308034389	113775821	2.96362e+07	3.85305e+08	6.78986e+07	42118751	23979200	181465168	329153265	6633141	69488201	3.01239e+07	37074157	46296770	1.01679e+08	8.62302e+08	1539927776	26521712	1155271134	4.91788e+07	22469710	116880076	15595606
P07108	Acyl-CoA-binding protein OS=Homo sapiens OX=9606 GN=DBI PE=1 SV=2	10	10	95	283	5.07977e+08	247305378	388455373	6.01274e+08	1218244076	2.06781e+08	3.70283e+08	644171244	263333253	4.26857e+08	91425874	213027020	266769021	6318606	3.6718e+08	246781360	1.73671e+08	1.82119e+08	111732472	4.15835e+08	4.42496e+08	9.21562e+07	515426858	2283274302	1998178238	468861836	1458022411	2193141075	2.51884e+08	1422031891	3.49881e+08	3741106491	1.34029e+08	1599946116	1706916964	6775035972	6.14298e+08	1107085012	961992418	3.38261e+07	888321165	1.34574e+08
Q04828	Aldo-keto reductase family 1 member C1 OS=Homo sapiens OX=9606 GN=AKR1C1 PE=1 SV=1	17	1	53	204	5.21413e+08	8.16871e+07	78126767	5.67748e+07	2615823313	103707024	5.8919e+07	48441555	5.66577e+08	151704919	171501893	142537871	634915660	8.22244e+06	75594901	5.82133e+08	8.4328e+07	5.14904e+08	2.33038e+08	205465882	76694354	3.83827e+08	1419905547	4.64652e+08	993953117	4.62053e+08	5.35262e+08	994813533	5.87716e+07	2.11316e+08	450156924	1463135219	7.72556e+07	6.63699e+08	6183890822	5325982518	404097017	4438473499	3.32788e+08	1050019613	6.88252e+08	3.30409e+08
O94925	Glutaminase kidney isoform, mitochondrial OS=Homo sapiens OX=9606 GN=GLS PE=1 SV=1	16	16	31	81	8.55549e+07	3.7486e+07	2.19491e+07	11323879	4.84176e+07	1.5234e+07	9.51342e+07	2.26188e+07	8655286	35726863	5418165	8.81566e+07	5.159e+07	24156209	144084262	5.71654e+07	3.54308e+07	14315928	1.54039e+08	4.93407e+07	4.6418e+07	1.17918e+08	5.90789e+07	4.01036e+08	620425979	6.86485e+07	115779827	9.21744e+07	1.23357e+07	8.54555e+07	1.26748e+07	2646901942	1.81804e+07	1.42982e+08	4.0785e+07	86457527	8.49471e+07	1.10585e+08	2.15555e+08	9.0484e+07	1.95744e+08	9.33925e+07
P13797	Plastin-3 OS=Homo sapiens OX=9606 GN=PLS3 PE=1 SV=4	23	14	38	271	3.55629e+08	92003399	1.21611e+08	1.7896e+08	3.32249e+08	1.03676e+08	1.35638e+08	97147438	1.91306e+08	1.17224e+08	32559912	1.26092e+08	258125744	1.67731e+07	40906922	281675867	2.33049e+08	119214414	3.57179e+08	2.32748e+08	2.69404e+08	110578564	186040210	5.91534e+08	556820158	2.61046e+08	327594334	4.42342e+08	42473064	7.33163e+08	1.08955e+08	425208504	1.06388e+08	2.90751e+08	2.69033e+08	5.79059e+08	211015474	3.04161e+08	3.22345e+08	8.83345e+07	3.09022e+08	1.73211e+08
P08758	Annexin A5 OS=Homo sapiens OX=9606 GN=ANXA5 PE=1 SV=2	22	22	55	477	3282301609	8.65316e+08	8.51146e+08	2265645130	975133014	5.6176e+08	1080187550	8.13258e+08	1196679921	3.93267e+08	339081133	5.69712e+08	8.69568e+08	3.38691e+08	1223734234	1024266994	1687435283	761990203	1147817199	1250192540	8.76177e+08	5.00408e+08	426397117	5066716725	5330010817	1267337136	4266721541	1366300802	5.35566e+08	4580072705	1728348935	7111378118	1885456410	978169525	487172466	1914885739	1037629628	1354327173	1865404553	8.4765e+08	2238837669	4.93549e+08
Q13200	26S proteasome non-ATPase regulatory subunit 2 OS=Homo sapiens OX=9606 GN=PSMD2 PE=1 SV=3	23	23	35	169	1.8204e+08	78258600	7.43963e+07	4.18825e+07	1.05494e+08	39989371	5.90544e+07	4.47564e+07	54196617	3.51985e+07	6.60081e+07	6.66065e+07	130574461	6235435	700033854	2.40686e+08	60704594	67324529	1.91915e+08	1.93206e+08	1.01182e+08	2.23697e+08	8.61142e+07	4.8336e+08	4.38259e+08	8.15303e+07	191831783	250769331	49981159	1.80393e+08	27732965	637245648	5.90314e+07	1.01739e+08	2.18752e+08	2.71579e+08	249816358	2.99277e+08	1.66699e+08	70905036	3.30606e+08	7.27393e+07
O15143	Actin-related protein 2/3 complex subunit 1B OS=Homo sapiens OX=9606 GN=ARPC1B PE=1 SV=3	15	14	47	217	516332763	1.39535e+08	2.68516e+08	4.95732e+08	6.4689e+07	237560877	430711536	1.8232e+08	2.4078e+08	3.61653e+08	4.1854e+07	1.37029e+08	186821161	44386993	1.02586e+08	7.41673e+08	2.26347e+08	1.05683e+08	3.19804e+08	4.01267e+08	429570964	2.30774e+08	8.91157e+07	946414874	1345858514	4.96072e+08	8.64034e+08	583647105	4.3848e+07	4.43137e+08	2.79008e+08	1563181983	322237700	624450891	1.70101e+08	2.03089e+08	625212624	2.16243e+08	4.50469e+08	6.31192e+08	805346354	1.11794e+08
Q02218	2-oxoglutarate dehydrogenase, mitochondrial OS=Homo sapiens OX=9606 GN=OGDH PE=1 SV=3	27	19	32	146	1.47304e+08	5.11847e+07	53997375	1.12724e+08	1.18915e+08	3.81875e+07	5.11428e+07	1.47021e+08	1.36291e+08	8.67449e+07	85131821	3.4988e+07	8.76504e+07	37507721	1.12697e+08	2.37624e+08	5.84187e+07	1.14437e+08	1.53501e+08	1.75898e+08	166722077	88891496	9.10409e+07	5.83294e+08	9.90131e+08	80889060	175963795	194439824	1.23373e+08	4.41201e+08	8.79318e+07	1538914887	77542599	1.1574e+08	2.77533e+08	4.80355e+08	205587925	5.09196e+08	1.30506e+08	2.07668e+08	3.11828e+08	4.89303e+07
P27338	Amine oxidase [flavin-containing] B OS=Homo sapiens OX=9606 GN=MAOB PE=1 SV=3	25	21	53	124	1.87369e+08	3.20754e+07	4.82558e+07	3.97696e+07	1320420905	63499499	71749209	4.55883e+07	5.31339e+07	124133608	32330734	66934922	2.72904e+08	2.4687e+07	59792158	41230980	4.49836e+07	2.93512e+08	86570866	1.03174e+08	1.00186e+08	1.12334e+08	6.90767e+08	49778904	132787425	70036495	55297893	906021048	2.8517e+06	7.59562e+07	29091561	3.03052e+08	7.3843e+07	2.80026e+08	1093428027	3283162378	8.70504e+07	1956199330	86244305	62359499	6.13665e+08	168152725
Q14839	Chromodomain-helicase-DNA-binding protein 4 OS=Homo sapiens OX=9606 GN=CHD4 PE=1 SV=2	29	29	23	84	3.15986e+07	2.77688e+07	1.37084e+07	2.86514e+07	1.17827e+07	1.80107e+07	3.72059e+07	2.10934e+07	6985429	3.70577e+07	10279529	2.21462e+07	21318391	2.41721e+07	4.07587e+06	5.57192e+07	29138592	1.14643e+07	38776765	40400406	2.73685e+07	5.15618e+07	8.02392e+07	354345083	1.18398e+08	1.09084e+07	4.08361e+07	3.88245e+07	5.53105e+07	3.09682e+07	3.54479e+07	347127193	70706890	4.60663e+07	15566806	35461510	4.73404e+07	19257637	4.67347e+07	1.17798e+08	2.52751e+07	7.12996e+06
P32119	Peroxiredoxin-2 OS=Homo sapiens OX=9606 GN=PRDX2 PE=1 SV=5	18	17	74	421	5.66362e+08	6.8933e+08	3.02573e+08	449168333	1659919730	1.60874e+08	369706658	466268212	7.36597e+08	3.9736e+08	5.7246e+08	312983509	4.05791e+08	1.24739e+08	1158903508	1262123399	3.07299e+08	6.42957e+08	416544983	634350905	3.31711e+08	514241591	423420975	1443518287	1295393598	628511112	1003684538	1727965780	10353322	1233888326	258567135	4536739466	9.464e+07	7.28134e+08	8.47433e+08	1846735015	370755015	2148225201	1152948332	2.74287e+08	572415563	2.17557e+08
P07737	Profilin-1 OS=Homo sapiens OX=9606 GN=PFN1 PE=1 SV=2	17	17	79	545	3788093438	9.1396e+08	1570497855	1662970578	1418552326	1202538914	1502912726	1120387098	2195629165	1039793618	501330373	9.35207e+08	1778568936	6.08019e+08	1117636581	6466337636	2082640495	1337446129	2488570899	3209424822	3278118966	3173693854	1055289742	5856684323	6900925447	1482058641	5387642932	1342870240	5.06405e+08	2625983985	1450458187	7021773965	8.61909e+08	1283886103	1386867217	3137256633	2306221462	3471717496	2855897319	4089709853	3744705736	3.89933e+08
Q9UJS0	Calcium-binding mitochondrial carrier protein Aralar2 OS=Homo sapiens OX=9606 GN=SLC25A13 PE=1 SV=2	27	19	42	266	316529156	8.15136e+07	7.27931e+07	88754901	1154806783	8.26848e+07	6.44836e+07	2.46987e+07	111056083	8.43276e+07	2.03544e+08	3.7749e+07	4.4269e+08	43156025	31795464	2.98264e+08	1.85945e+08	3.64057e+08	2.00887e+08	1.25262e+08	4.36858e+07	100310213	918277513	5.33213e+08	821353220	1.16694e+08	2.75803e+08	6.5069e+08	6.22727e+07	3.89529e+08	2.248e+07	9.84808e+08	1.99381e+07	384695417	1398677179	2803411744	4.36234e+08	2052337907	504468028	308518394	752995588	1.78469e+08
P05089	Arginase-1 OS=Homo sapiens OX=9606 GN=ARG1 PE=1 SV=2	18	18	73	153	3.54932e+08	42498803	4.51643e+07	1.65719e+07	3188598668	8.81825e+07	1.74888e+07	30059185	514168584	1.0215e+08	5.50925e+07	1.17865e+08	545701994	2.12789e+07	6.85589e+07	73859101	2.80678e+07	6.21927e+08	5.18681e+07	146358466	1.16751e+08	3.72734e+07	2153026674	272625389	1.80097e+08	3.86142e+08	2.73246e+08	1471811248	3.73995e+07	1.20701e+08	8664837	183068316	4038491	548489940	4475599676	8552872192	4.82626e+07	7718025553	1.91956e+08	54079121	426593338	3.69099e+08
Q6IB77	Glycine N-acyltransferase OS=Homo sapiens OX=9606 GN=GLYAT PE=1 SV=3	14	14	67	84	70026224	1.58285e+07	9.01271e+06	4.95866e+07	623142076		2.42073e+07	1.62096e+07	151932787	14532002	21785103	28121111	5.32982e+07	3217407	15595210	5699105	2849088	1.2872e+08		197347829	44303052	6.08113e+06	3.39362e+08	1.18296e+08	71222793	1.35801e+08	2.66511e+07	309290364	2.64252e+06	4.98189e+07		3.23471e+07	2.81908e+07	143216000	1816474800	3254185788	5.49051e+06	1801156991	2.73503e+06	32299477	229685892	38322070
Q9UGI8	Testin OS=Homo sapiens OX=9606 GN=TES PE=1 SV=1	20	20	43	120	7.49204e+07	4.35657e+07	7.88141e+07	63282556	169796263	37135170	29725739	6.60254e+07	169123543	1.20426e+08	7.46903e+07	80342568	1.54771e+08	22767412	30433373	313866762	1.06932e+08	8.468e+07	3.70864e+08	1.72291e+08	121812725	1.7521e+08	1.29628e+08	8.09499e+08	1089947635	198810454	110837769	3.79921e+08	8.14076e+07	6.418e+08	20586560	1763383198	13976271	2.6116e+08	147598676	219880207	218131299	219901754	2.88796e+08	3.43299e+07	158325763	6.1974e+07
O60763	General vesicular transport factor p115 OS=Homo sapiens OX=9606 GN=USO1 PE=1 SV=2	22	22	31	151	5.74584e+08	1.17055e+08	1.09262e+08	3.38257e+08	1.93953e+08	267161732	1.91962e+08	1.7536e+08	5.88928e+08	1.41229e+08	208473421	1.57634e+08	2.31279e+08	317122752	8.68031e+08	377830969	7.61048e+08	1.70529e+08	6.80864e+08	739697638	315873807	141174964	1.09542e+08	7.08295e+08	746247076	313234713	3.85821e+08	178461015	6537262	762661304	822565078	1291552975	885285614	192603532	1.62084e+08	532048453	528818800	337115604	2.73224e+08	5.18554e+08	9.1813e+08	8.2811e+07
Q14767	Latent-transforming growth factor beta-binding protein 2 OS=Homo sapiens OX=9606 GN=LTBP2 PE=1 SV=3	26	26	23	145	3.20651e+08	68552130	7.08241e+07	4.74836e+08	2.61997e+07	6.83373e+07	7.41286e+07	8.63598e+07	3.13896e+08	122390171	9.5654e+07	1.61466e+08	1.29481e+08	109452126	756150275	1.15178e+08	3.83233e+08	44546417	1.67095e+08	738894147	1.39602e+08	4.06899e+08	7.82597e+07	1592976621	4.5981e+08	2.92332e+08	5.44013e+08	56135138	1.09385e+08	4.87692e+08	7.69279e+08	8.41616e+08	6.06917e+08	262470406	28512743	4.25995e+07	2.2404e+08	119976528	2.73931e+08	108702879	798534244	1.17333e+08
O94826	Mitochondrial import receptor subunit TOM70 OS=Homo sapiens OX=9606 GN=TOMM70 PE=1 SV=1	17	17	46	135	79239569	61742233	5.66883e+07	90262762	319164720	7.23139e+07	117419134	198128313	2.86194e+07	1.27351e+08	4.74769e+07	80135985	1.81188e+08	36744502	76667834	95614298	6.40332e+07	9.15563e+07	1.45521e+08	172006540	64969222	2.38136e+08	100386623	1116950540	4.83023e+08	1.07673e+08	123062552	1.7868e+08	2.08374e+07	179708809	3.29405e+07	1785622078	9.58303e+07	328813685	2.51817e+08	3.85557e+08	2.29615e+08	539980883	2.18303e+08	37887153	2.23272e+08	1.08566e+08
P55060	Exportin-2 OS=Homo sapiens OX=9606 GN=CSE1L PE=1 SV=3	28	28	27	169	4002509998	2195489617	1488827710	5.18468e+08	390009521	5.73111e+08	1203615295	6.78942e+08	9.26073e+08	3149330561	8.80734e+08	2879967772	3205863384	1.38263e+07	790548467	3002465646	1425830928	2307514646	3812413834	2219868511	3438546537	4045783906	1030983089	2071163551	3396058780	1284702644	2007966798	1019662629	8.09021e+07	1265413539	8.82819e+08	3073625941	7.27392e+08	1051561851	4.25689e+08	1214938147	3550036394	1307670014	3246384723	2690864163	4600071093	8.46014e+08
P35232	Prohibitin OS=Homo sapiens OX=9606 GN=PHB PE=1 SV=1	18	18	62	492	584930019	4.83514e+08	6.72394e+08	435109162	1783347379	222130268	3.95687e+08	6.3734e+08	355438006	2.6815e+08	9.61165e+07	361952429	8.87942e+08	80195155	1.5834e+08	1335967965	4.00068e+08	5.47371e+08	9.80195e+08	8.08788e+08	564414788	789098158	9.62812e+08	2651697930	5930295749	8.35698e+08	1179769122	2292960954	1127860968	2305910579	1.85367e+08	6245332556	3.55586e+08	1230088910	1343484295	2206369841	851429355	1905347563	1435320148	1201371786	1221220105	2.86908e+08
Q9NSE4	Isoleucine--tRNA ligase, mitochondrial OS=Homo sapiens OX=9606 GN=IARS2 PE=1 SV=2	23	23	25	133	8.70052e+07	4.60609e+07	64319372	33592340	9.83886e+07	5.89231e+07	2.84356e+07	2.51812e+07	60809516	1.6673e+08	7.65253e+07	9.18135e+07	4.64572e+07	9705775	25778362	1.62149e+08	1.53247e+08	2.04973e+07	1.50097e+08	69833093	133308223	9.05038e+07	105925956	6.24716e+08	1.44936e+08	1.3506e+08	2.15803e+08	125520199	8.27432e+07	5.85574e+08	3.47396e+07	1644448128	39288653	9.69073e+07	2.79852e+08	4.12365e+08	2.1112e+08	2.29166e+08	2.8414e+08	208757819	2.33994e+08	68885386
Q9UHD8	Septin-9 OS=Homo sapiens OX=9606 GN=SEPTIN9 PE=1 SV=2	25	25	52	116	2.0084e+08	1.09351e+08	1.89258e+08	6.23909e+07	6.7377e+07	27606393	1.87825e+08	6.72583e+07	36583391	6.69682e+07	5906667	137155386	9.49721e+07	2.88933e+07	356589559	218220329	1.01925e+08	5.46553e+07	1.52295e+08	89974085	1.21551e+08	1.21726e+08	7.08406e+07	638340402	4.62709e+08	1.36181e+08	2.6792e+08	188504903	45663932	4.01796e+08	8.42931e+07	767423109	1.4875e+08	107777010	7.16697e+07	170457414	3.467e+08	9.88457e+07	161895777	2.16331e+08	3.33202e+08	1.36399e+07
P21980	Protein-glutamine gamma-glutamyltransferase 2 OS=Homo sapiens OX=9606 GN=TGM2 PE=1 SV=2	20	20	39	279	453859545	1.66987e+08	1.8275e+08	5.59333e+08	684623841	1.35559e+08	2.13793e+08	164835503	534920598	1.95775e+08	76412260	4.02077e+08	6.02054e+08	1.10855e+08	606466217	4.65681e+08	272909000	1.91455e+08	2.36984e+08	3.9728e+08	8.94648e+08	9.04266e+08	6.00651e+08	3.03259e+08	3053376292	2.68621e+08	531025999	1256543349	27363763	372130177	6.38654e+08	9.7893e+08	1.807e+08	4.17652e+08	1333073417	2265307151	2.23615e+08	1199425988	3.95192e+08	1257676466	9.98701e+08	3.86017e+08
Q04637	Eukaryotic translation initiation factor 4 gamma 1 OS=Homo sapiens OX=9606 GN=EIF4G1 PE=1 SV=4	27	27	24	111	2591207002	3346656305	3542777330	10466419788	6.53251e+08	3640148450	5462421038	5256025207	6837599570	3701107290	1839897970	2516974109	1951573183	3410360600	27455702515	6298198851	8.60289e+08	1443745640	3298739275	5769845519	2387990661	1296355195	4.28841e+08	1799200766	1199416282	9551588837	2742815935	1264330952	7.24174e+07	7.95049e+08	10819147871	3300373822	1940919663	1825489960	3.57014e+08	402496083	6545121414	1349471484	1561656156	5612029350	6449659496	7.37693e+08
O00571	ATP-dependent RNA helicase DDX3X OS=Homo sapiens OX=9606 GN=DDX3X PE=1 SV=3	23	7	40	187	1.02753e+08	5.95502e+07	8.69616e+07	24561713	1.51551e+08	1.9533e+07	37026490	2.1319e+07	7.24534e+07	3.53449e+07	47944485	5.82932e+07	1.14473e+08	1.76171e+07	80033654	1.91387e+08	7.27192e+07	5.70938e+07	1.7977e+08	46387718	7.39139e+07	3.3471e+08	1.06874e+08	6.40289e+08	382426540	125666607	2.73764e+08	1.2144e+08	2.82495e+07	2.70722e+08	54715607	4.10384e+08	7.16525e+07	6.1899e+07	1.39109e+08	2.73478e+08	214899464	204302377	2.25061e+08	252673053	275824539	98387336
P47756	F-actin-capping protein subunit beta OS=Homo sapiens OX=9606 GN=CAPZB PE=1 SV=4	13	13	55	251	461101141	7.04863e+07	218595021	319982922	1.18398e+08	9.34534e+07	2.89225e+08	1.50957e+08	417426160	183507832	7.08016e+07	1.74472e+08	158938122	3.77478e+07	8.90124e+07	6.68636e+08	1.5534e+08	1.30606e+08	191234631	3.10687e+08	417700986	227942383	2.56656e+08	1542950399	1104546074	3.55678e+08	1063047951	3.49694e+08	172375623	5.70418e+08	2.13829e+08	1984410958	2.05281e+08	8.72634e+08	353846002	6.93984e+08	4.03274e+08	4.97094e+08	5.12908e+08	2.75302e+08	791361868	2.0176e+08
P00915	Carbonic anhydrase 1 OS=Homo sapiens OX=9606 GN=CA1 PE=1 SV=2	13	13	61	248	1137972077	1063860789	165787709	7.86007e+08	2173584820	62196916	6.99681e+08	738839001	1108114423	2.18361e+08	1053712834	2.63576e+08	4.44576e+08	22445767	1832308650	5.83709e+08	219351944	1352018769	1.86837e+08	6.25439e+08	3.81713e+08	244711146	304493822	135796805	1.51801e+08	6.33069e+08	1003483096	826590824		1302031919	3.77491e+08	1061096660	9.24125e+07	250210106	654700350	7.31234e+08	8.42984e+07	3246897930	5.06177e+08	1.52268e+08	8.876e+08	58683820
P21549	Serine--pyruvate aminotransferase OS=Homo sapiens OX=9606 GN=AGXT PE=1 SV=1	18	18	53	194	546323051	35215378			3612330705	2.42095e+08	7.11476e+06	2.48329e+06	20293965	3.21915e+07	4.05871e+06	9.81311e+07	1197980258	28530962			3.16549e+07	1239811375	1.68089e+07	7.21904e+07	26606940	11183517	2698383562	16487585	9.66248e+07	64678480	79319471	2916766526	6406096	7.11403e+07	4.60019e+06	2.98786e+07	49075268	1816404683	3777051418	9249650902	1.48815e+07	10074629999	1.89664e+08	2.83265e+07	2326748501	852317579
P54136	Arginine--tRNA ligase, cytoplasmic OS=Homo sapiens OX=9606 GN=RARS1 PE=1 SV=2	29	29	48	180	1.73074e+08	1.39538e+08	154142611	103452320	1.40382e+08	94358141	9.73346e+07	1.00926e+08	1.23907e+08	1.33448e+08	83525382	1.23592e+08	1.5186e+08	1.34117e+07	9.78689e+07	604347028	119635475	8.88457e+07	2.32573e+08	240342971	1.7605e+08	3.38078e+08	1.10975e+08	8.06068e+08	993749614	322124406	411370127	243003038	4.1903e+07	338485200	8.3365e+07	1217061150	57220766	311437007	191847247	4.55913e+08	357643302	3.19597e+08	4.4661e+08	4.3356e+08	3.51699e+08	73192221
Q08380	Galectin-3-binding protein OS=Homo sapiens OX=9606 GN=LGALS3BP PE=1 SV=1	21	21	42	246	472246050	114237757	8.85008e+08	132449345	68434331	1.13689e+08	7.57949e+07	1.69303e+08	5.53867e+08	319653238	6.36515e+07	1.70405e+08	137660201	6.32295e+07	248061430	1794962364	1.63025e+08	102269384	2.21685e+08	7.58488e+08	2.10813e+08	3.91951e+08	1.66986e+07	7.64153e+08	1067549257	1062698113	6.04668e+08	2.63404e+08	6.50972e+07	5613199050	84127892	1051942445	5.36721e+07	5.8529e+07	4.03892e+07	9.29173e+07	2.68307e+08	3.11807e+07	3.55467e+08	3.56477e+08	322399944	2.21772e+07
P02790	Hemopexin OS=Homo sapiens OX=9606 GN=HPX PE=1 SV=2	17	17	45	320	1968153809	5.94286e+08	6.07629e+08	1445629653	437646797	232227724	545199738	6.17534e+08	8549295593	346367774	5.09486e+08	3.54294e+08	641219975	315659689	6694389295	3387253966	8.04398e+08	672480061	1348572625	1655145997	619880451	409285344	2.51896e+08	2089969280	1617848350	2550931414	2161670551	473884432	1.06415e+07	3247559925	1402848361	3966800988	3.11481e+08	2.36657e+08	2.45877e+08	672546458	1493046141	910185143	1268558337	2509240102	2211847792	1.58524e+08
P24298	Alanine aminotransferase 1 OS=Homo sapiens OX=9606 GN=GPT PE=1 SV=3	21	18	57	86	42861967	7.87662e+06	6.10475e+06	120548911	828866877	1.02004e+07	8.26766e+06	103557263	1.31323e+08	3.29804e+07	4820878	1.77707e+07	109107805	3.55307e+07	168842564	1.25696e+07	3.2692e+07	72053387	7.83949e+07	7.07987e+07	2.04497e+07	2.85355e+07	2.91392e+08	441070628	2.68574e+08	134021990	1.70556e+08	326293408	3.08901e+07	63213140	1.03192e+07	320342817	1.51501e+07	1.46768e+08	536633891	2565359481	1.458e+07	1585709337	4.80475e+07		74989329	6.38131e+07
P01861	Immunoglobulin heavy constant gamma 4 OS=Homo sapiens OX=9606 GN=IGHG4 PE=1 SV=1	14	6	50	400	3.30893e+08	2.65244e+08	1.47569e+08	1305949898	8.86484e+07	135312712	134289439	2.00102e+08	1589614684	1.10756e+07	119588550	4.37252e+07	80615900	6.16571e+08	114276051	2.69291e+08	82711563	8.78725e+07	5.08559e+08	1.24471e+08	1.02947e+08	5.61997e+07	6.36527e+07	505115516	6.71825e+08	1068781456	741764034	1.55667e+08	8.45944e+06	70883825	1.39603e+08	201670514	9.77541e+07	147490746	4.20841e+07	1.82249e+08	2.92867e+08	1.24437e+08	8.76756e+07	194507161	3.56326e+08	87545055
Q08945	FACT complex subunit SSRP1 OS=Homo sapiens OX=9606 GN=SSRP1 PE=1 SV=1	20	20	30	94	7.32456e+08	276600316	20257630	207057214	15873210	3.34915e+07	31285327	42229020	304737226	87042741	2.32664e+07	6764083	8.87752e+06	8.93142e+06	4940349606	478532381	2.31689e+08	3.48767e+07	3.59189e+07	5.42506e+07	145204777	249548529	3.28169e+07	6.72911e+08	3.73914e+08	111737492	934887872	116005234	5.55839e+07	236703296	797020685	379154151	18719694	218529864	6.18335e+07	35414042	3.65207e+08	6.68447e+07	1.18171e+08	109039703	2.207e+08	71117530
P63244	Receptor of activated protein C kinase 1 OS=Homo sapiens OX=9606 GN=RACK1 PE=1 SV=3	19	19	73	421	8.50027e+08	412373521	5.59553e+08	2.9813e+08	3.68889e+08	203419274	4.25396e+08	3.37745e+08	3.85589e+08	3.43206e+08	1.53765e+08	3.75191e+08	686085198	2.24043e+07	131296154	1676040752	5.58326e+08	387234883	7.13487e+08	1067655956	577708604	2580122328	362802229	2500739775	1459569685	8.1062e+08	9.60041e+08	766700777	32041564	6.81285e+08	219926380	1996693884	2.63127e+08	6.33023e+08	4.33988e+08	8.4514e+08	1431889880	821633011	1501052590	1691328160	1252979204	122423598
Q4G0N4	NAD kinase 2, mitochondrial OS=Homo sapiens OX=9606 GN=NADK2 PE=1 SV=2	22	22	50	110	183306700	2.26337e+07	6.39229e+07	4.31618e+07	1005465850	5.92697e+07	7.5138e+07	118160046	15510806	48393907	1.17605e+08	41568062	2.8129e+08	14351498	53279411	2.42267e+08	1.51106e+07	2.39127e+08	3.63179e+07	2.05161e+08	2.21364e+08	42541782	530759471	306300660	207861093	77580753	1.16785e+08	805632158	2427433	1.2338e+08		466006040	25679816	2.79459e+08	9.37354e+08	2096123585	1.04266e+08	1332707327	104935680	9.18365e+07	4.38301e+08	1.65106e+08
Q14847	LIM and SH3 domain protein 1 OS=Homo sapiens OX=9606 GN=LASP1 PE=1 SV=2	18	18	61	330	5.79685e+08	4.44175e+07	2.14662e+08	3.09979e+08	2.4665e+08	1.56519e+08	1.26359e+08	1806609119	329237276	2.38891e+08	1.09684e+08	1.45456e+08	1.41865e+08	70105867	4.37496e+08	1.80208e+08	1.94785e+08	1.45187e+08	2.62996e+08	315512039	1.12129e+08	1.55762e+08	186169757	2802189233	1287125302	3.34324e+08	568779556	324567497	2.32583e+08	6.4456e+08	231857391	1694295082	1.69755e+08	410428705	2.58283e+08	540906379	4.04118e+08	2.27177e+08	421796225	1.83352e+08	531934310	1.09761e+08
P0DOY2	Immunoglobulin lambda constant 2 OS=Homo sapiens OX=9606 GN=IGLC2 PE=1 SV=1	10	5	93	445	2004660348	1599701422	763384315	1128505290	2.60651e+08	3.89055e+08	3.77682e+08	169227731	6952708332	5.77098e+08	5.90683e+07	2.08144e+08	6.10988e+08	110783258	8.68429e+08	3761319740	573526508	6.28075e+08	1367517289	459929036	4.31994e+08	5.62799e+08	180812297	1892051407	859650142	5978272988	3771714532	6.48788e+07	9949932	2058564833	2360450269	1854754541	4.61437e+08	80080325	1.59924e+08	357238594	1774529028	301898952	8.52887e+08	5247108214	1198038132	5.79257e+07
Q3ZCM7	Tubulin beta-8 chain OS=Homo sapiens OX=9606 GN=TUBB8 PE=1 SV=2	13	1	29	725	13207865					17008152	9142595		4.72058e+06	4.36273e+06	7.33112e+06	25214188	42234776	6.01034e+06		14260798	30548368	13878382	38425944	44991024	8.34757e+06	67615768	11847672		7985614						4688565		19864596				23091586	70426616	2780380	45718396	11691315
Q99959	Plakophilin-2 OS=Homo sapiens OX=9606 GN=PKP2 PE=1 SV=2	19	19	33	103	1.08092e+08	6.40271e+07	42601256	17454431	848062570	3.62409e+07	1.65584e+07	1.47357e+08	1.2546e+08	1.48254e+08	92921806	1.30244e+08	209199170	6777935	44402987	1.60856e+08	2.6102e+07	130697731	7.32256e+07	7.38649e+07	2.40816e+07	6.23345e+07	4.01382e+08	6.7168e+08	5.4417e+08	7.04033e+07	2.95178e+07	2.20434e+08	3.79383e+07	1.46693e+08	1.68442e+07	9.76499e+08	9.938e+07	2.22754e+08	4.26328e+07	9.48282e+07	7.64644e+07	7.90492e+08	1.42141e+08	1.18827e+08	6.2006e+07	1.35384e+08
Q9UMS4	Pre-mRNA-processing factor 19 OS=Homo sapiens OX=9606 GN=PRPF19 PE=1 SV=1	19	19	50	116	51329777	7.31302e+07	5.24938e+07	27295044	92717554	31681898	39208864	95922141	4.28799e+07	9.19407e+07	9.04678e+06	4.04134e+07	5.40514e+07	2.44708e+07	12704001	168477924	1.64695e+07	4.27694e+07	9.62541e+07	80015968	52801908	1.97813e+08	3.14951e+07	1062965784	402823740	6.40369e+07	1.01258e+08	203629188	1.06208e+08	94277975	8.66676e+06	771574028	35441588	1.53631e+08	3.97066e+07	1.35701e+08	1.2559e+08	1.85739e+08	1.98261e+08	5.65954e+07	176791793	3.59572e+07
P19367	Hexokinase-1 OS=Homo sapiens OX=9606 GN=HK1 PE=1 SV=3	31	24	35	193	389854973	6.22492e+07	70346196	84262963	4.1365e+07	2.69141e+07	1.47875e+08	9.30215e+07	18796874	4.30025e+07	4.40811e+07	8.84283e+07	7.1065e+07	1.27807e+07	49307530	2.59424e+08	1.15213e+08	6.90825e+07	2.33583e+08	1.31054e+08	88242195	92816888	3.36908e+07	446217113	1029074155	2.47467e+08	6.09671e+08	3.17681e+08	9.09748e+07	420542366	2.40655e+08	1295034707	121845313	9.12202e+07	28238494	7.18118e+07	486379667	1.98776e+07	4.21749e+08	311606549	301069017	6.79025e+07
P26639	Threonine--tRNA ligase 1, cytoplasmic OS=Homo sapiens OX=9606 GN=TARS1 PE=1 SV=3	26	26	37	146	64214676	1.757e+08	1.02819e+08	7.44057e+07	161567061	115846843	32201971	1.22512e+08	1.53595e+08	1.01254e+08	8.28229e+07	1.81561e+08	218314732	5.2829e+07	39393552	4.57386e+08	4.9982e+07	5.53125e+07	1.49799e+08	1.9923e+08	131301705	425565420	7.722e+07	2.57005e+08	518621390	1.22432e+08	1.73218e+08	2.22841e+08	66098617	126803210	2.95746e+07	704613139	2.50433e+07	148820400	1.2125e+08	3.24302e+08	2.34155e+08	2.53916e+08	2.66858e+08	2.93444e+08	7.35536e+07	1.52464e+08
P62826	GTP-binding nuclear protein Ran OS=Homo sapiens OX=9606 GN=RAN PE=1 SV=3	17	17	57	293	8.86149e+08	904366095	7.7543e+08	459628709	7.91029e+08	2.8798e+08	5.33e+08	849122437	558900785	4.7343e+08	296011089	5.93549e+08	8.00451e+08	124770150	327391575	2114697963	6.13804e+08	5.46837e+08	1370505628	1202830756	1041843069	2455108368	2.96951e+08	3656933642	4522273185	7.30354e+08	1259753678	1554297405	3.00865e+08	1504614715	2.91496e+08	4562898538	2.51705e+08	1077083259	1038198842	2176960953	1144076035	1282327113	1647154827	1787366400	1118236246	180465428
O43491	Band 4.1-like protein 2 OS=Homo sapiens OX=9606 GN=EPB41L2 PE=1 SV=1	21	21	30	147	138901442	9.17961e+07	1.22167e+08	117733012	1.61658e+08	17563481	79664876	1.96539e+08	6.31399e+07	3.79755e+07	19018184	6.45253e+07	1.05668e+08	3.35678e+07	1.92541e+08	3.14735e+08	1.24152e+08	3.11209e+07	1.37794e+08	1.81732e+08	71125645	94933411	9.16952e+07	1528115969	558240448	1.84821e+08	210282540	164124509	5.69576e+07	4.99458e+08	1.7697e+08	1264490775	45212036	2.2508e+08	1.6395e+07	80821408	4.34876e+08	101860360	3.61553e+08	24991374	2.11178e+08	19934303
P16422	Epithelial cell adhesion molecule OS=Homo sapiens OX=9606 GN=EPCAM PE=1 SV=2	15	15	40	301	1.02719e+08	6.23106e+08	6.19299e+08	24997309	3.88799e+07	1.37261e+08	1.4496e+08	303996111	1.33081e+08	7.1273e+08	3.80073e+07	8.4561e+08	7.43974e+08	1.1172e+08	59166444	2127025421	8.69575e+07	6.093e+07	5.37695e+08	424238946	6.49346e+08	5.9222e+08	1.63937e+07	1510285524	1870180268	3.4505e+08	3.72173e+08	9.66672e+07	2.15405e+08	9.7497e+08		1785090846	9.64936e+07	1241335236	18895162	2.52167e+07	1239265203	5.37353e+07	1129656268	2299309941	3.29605e+08	8.15664e+06
P23284	Peptidyl-prolyl cis-trans isomerase B OS=Homo sapiens OX=9606 GN=PPIB PE=1 SV=2	18	18	70	416	1640418669	484393036	4.3773e+08	487176407	1435812057	3.74153e+08	4.86374e+08	417323336	1174605534	493301476	249423898	4.63131e+08	653773917	56268014	482749852	508449782	723309412	1057543527	1004382467	840686280	9.37522e+08	887509257	1157911716	3676566767	3438736456	1020293037	1208059150	1532345891	9.18406e+07	1682534643	5.29678e+08	6573778413	6.39695e+08	905032251	1512945997	3745825999	8.20356e+08	3067032395	1229001427	4.80805e+08	2234012782	3.98875e+08
Q13177	Serine/threonine-protein kinase PAK 2 OS=Homo sapiens OX=9606 GN=PAK2 PE=1 SV=3	20	15	56	121	93416418	390953765	77072061	146356307	69022146	1.28638e+07	6.9966e+07	39064469	3.41365e+07	1.64855e+08	2.89588e+07	7269100	27374802	5239974	1.41431e+07	1.29144e+08	159652118	2.3216e+07	63472507	8.17313e+07	6.12197e+07	3.82352e+07	37282961	662030294	2.33528e+08	7.8192e+07	1.79319e+08	1.70076e+08	5.44325e+07	1.86167e+08	3.95655e+07	401545391	5.50528e+07	1.63104e+08	2.27864e+07	1.5304e+08	1.19712e+08	117641956	1.24201e+08	3.61845e+07	144144245	40149260
P01008	Antithrombin-III OS=Homo sapiens OX=9606 GN=SERPINC1 PE=1 SV=1	18	18	38	169	3.76341e+07	7.39852e+07	99583359	167078765	2.02585e+08	4.23235e+07	2.08821e+07	3.19127e+06	1724360866	2.17457e+07	9.76089e+06	5.61287e+06	6.24754e+07	1.19191e+07	1228818413	1031241567	3.20391e+07	2.00434e+08	1.10206e+08	1.25092e+08	2.72732e+07	2.14871e+07	7.77378e+07	2.55331e+08	1.90936e+08	456575468	6.92176e+08	161752171	6.84965e+07	8.01673e+08	8.80004e+07	812211143	2.50055e+07	6.7925e+07	1.38729e+08	312158303	1.6681e+08	3.21986e+08	59832894	7.79153e+08	2.98298e+08	4.77821e+07
P28331	NADH-ubiquinone oxidoreductase 75 kDa subunit, mitochondrial OS=Homo sapiens OX=9606 GN=NDUFS1 PE=1 SV=3	23	23	40	176	3.52731e+08	1.29599e+08	2.02155e+08	189218871	487149252	7.37103e+07	1.46081e+08	1.81408e+08	238093620	236662062	5.63109e+07	1.89864e+08	3.04511e+08	2.41024e+07	112559348	529344217	180557630	2.25219e+08	1.95048e+08	211786136	1.71787e+08	2.26881e+08	3.21853e+08	1481989990	1008334495	3.67376e+08	5.75473e+08	574181762	3.3536e+07	3.02867e+08	9.98413e+07	8.00594e+08	1.03107e+08	4.41445e+08	4.94236e+08	1226913650	3.01395e+08	998897249	657075520	1.86329e+08	6.02799e+08	132369196
Q93077	Histone H2A type 1-C OS=Homo sapiens OX=9606 GN=HIST1H2AC PE=1 SV=3	15	2	75	624	7.97909e+07	6.00687e+08	5.46208e+08	8.53841e+08	2.82189e+08		19274234	9.55324e+08	238433594	35003859	3.01905e+07	5.60006e+07	76162677	13827647	84628530	25080208	7.41786e+07	67555610	62201540	92274238	1.05281e+08	62594368	2.23045e+07	5978140181	2320845421	727757451	1008772504	2032682709	753375686	2059149778	30043961	6552204590	6.84935e+06	2000663389	159209386	874362960	50170265	64362969	1047439652		1.25937e+08	63945452
P23786	Carnitine O-palmitoyltransferase 2, mitochondrial OS=Homo sapiens OX=9606 GN=CPT2 PE=1 SV=2	18	18	34	137	127168985	58716056	1.88583e+08	32791632	1283007494	41927665	65246228	1.5001e+08	10446899	4.25322e+08	9.43111e+07	2.55539e+08	1.31407e+08		93297906	2.20173e+08	1.65037e+07	1.14178e+08	103326664	186754168	631957025	9.95507e+07	6.54595e+08	6.03979e+08	476664871	1.78201e+08	2.68585e+08	713984247	8.266e+06	200516590	3.98373e+07	1414187243	3.90942e+07	3.10782e+08	1740015103	3485019046	1.95716e+08	2226079626	297156645	4.20415e+08	5.43005e+08	1.63863e+08
P08195	4F2 cell-surface antigen heavy chain OS=Homo sapiens OX=9606 GN=SLC3A2 PE=1 SV=3	18	18	31	122	77575735	4.245e+07	5.1193e+07	9.27579e+07	48620435	22737645	7.7499e+07	31954707	6.12093e+07	5.07492e+07	1.18375e+07	36514128	7.19631e+07	1.45057e+07	176400310	3.17324e+08	4.12349e+07	12452307	7.34477e+07	1.93068e+08	28160444	196239757	39365479	3.44003e+08	6.69355e+08	1.70797e+08	2.31361e+08	162557647	8.50704e+07	210421640	85056531	1082563101	4.40059e+08	3.35704e+07	72820309	1.68782e+08	3.34684e+08	28210992	164175464	74239243	1.05497e+08	15678983
P16435	NADPH--cytochrome P450 reductase OS=Homo sapiens OX=9606 GN=POR PE=1 SV=2	22	22	37	148	2.39913e+08	9.38555e+07	1.15189e+08	8.46692e+07	7.11035e+08	6.84814e+07	7.89434e+07	1.35345e+08	1.46847e+08	9.21839e+07	34254487	142319091	2.6288e+08	7958483	93708678	4.45156e+08	4.63438e+07	2.51727e+08	1.32884e+08	1.48259e+08	1.42688e+08	1.75044e+08	3.57061e+08	6.48369e+08	8.20519e+08	2.85457e+08	2.27062e+08	9.62998e+08	9990908	1.67105e+08	8.02727e+07	1036523352	1.00485e+08	3.7699e+08	1153254528	2216129291	2.74341e+08	1551428990	2.23874e+08	281927341	443567344	167576419
P60660	Myosin light polypeptide 6 OS=Homo sapiens OX=9606 GN=MYL6 PE=1 SV=2	14	11	97	368	2959882128	9.15063e+08	1347437546	1346423158	834005907	1.00555e+08	9.84069e+08	1108778210	1590237290	1241456795	774494810	8.85609e+08	1117780303		2406051198	2697744975	1313107054	817966354	1896361536	1811303711	1823707506	776945296	389210554	7902203647	5455310373	1936052613	2559151305	2021542667	9.70366e+08	4296686653	1824072576	4677164088	1585567196	1665097092	713540948	1554706077	2305483318	1318726239	2330625028	4.95069e+08	2521208698	345548317
P23381	Tryptophan--tRNA ligase, cytoplasmic OS=Homo sapiens OX=9606 GN=WARS1 PE=1 SV=2	17	17	51	136	2.19872e+08	8.14952e+07	4.49791e+07	6.99156e+07	60168156	55975568	5.00556e+07	4.269e+07	89556069	2.59696e+07	34774921	4.37663e+07	20321187	1.51649e+07	39542108	6.77483e+07	7.1543e+07	35551113	4.82533e+07	1.39836e+08	187125970	57541275	24104866	415636694	2150649088	4.85428e+07	3.39621e+08	105696740	224905063	1.47461e+08	1.63032e+08	6.47735e+08	4.68985e+07	1.30529e+08	1.18758e+08	260963335	54591069	2.54111e+08	1.78369e+08	87405171	239515159	1.6358e+07
Q14683	Structural maintenance of chromosomes protein 1A OS=Homo sapiens OX=9606 GN=SMC1A PE=1 SV=2	27	27	28	82	68706114	8.78779e+07	2.64341e+07	6.65991e+07	3.27129e+07	2.6012e+07	2.16242e+07	4.4766e+07	218765534	9.44835e+07	11422877	5.19158e+07	7.73082e+07	13586366	3.79669e+07	110761721	5.13996e+07	42273697	7.16227e+07	1.3214e+08	2.45974e+07	8.39184e+07	1.08442e+08	481683021	297838868	31555487	89458939	127717461	3.98681e+07	249507303	42710058	474333650	13356115	8.02561e+07	5.364e+07	7.436e+07	9.22699e+07	5.5159e+07	128684300	8.10091e+07	139074253	5.02225e+07
Q03154	Aminoacylase-1 OS=Homo sapiens OX=9606 GN=ACY1 PE=1 SV=1	21	21	65	156	2.21983e+08	1.30161e+08	1.14682e+08	9.40066e+07	1225458675	1.14236e+08	5.23507e+07	106040435	407264697	1.81843e+08	3.35648e+07	1.40772e+08	308360158		8.5125e+07	1.53741e+08	4.84922e+07	1.86322e+08	6.20802e+07	4.4976e+07	64552687	15240485	7.26703e+08	6.36018e+08	1.91568e+08	4.07317e+08	306982152	1093619156	5.63205e+07	1.87985e+08	2.63235e+07	8.18749e+08	49989462	5.7561e+08	1933256930	4191181082	69044556	2693862995	1.1566e+08	2.1044e+08	2.69782e+08	2.00088e+08
Q96HE7	ERO1-like protein alpha OS=Homo sapiens OX=9606 GN=ERO1A PE=1 SV=2	19	19	46	175	1.88383e+08	1.74412e+08	2.29361e+08	201897211	73976644	1.97432e+07	106895492	80680216	3.56479e+08	1.33779e+08	9.60821e+07	1.0827e+08	160893066		121577039	7.83304e+08	111794294	7.32805e+07	6.78243e+08	597549121	7.64652e+07	4.24799e+08	8.25849e+07	719079403	1168436385	309024713	6.42131e+08	410680400	2.14277e+07	957325321	1.83128e+07	6.47172e+08	107421019	47832234	5.33802e+07	1.62731e+08	5.25836e+08	215214078	4.32142e+08	2147138028	3.27925e+08	126565978
A0A0B4J2D5	Glutamine amidotransferase-like class 1 domain-containing protein 3B, mitochondrial OS=Homo sapiens OX=9606 GN=GATD3B PE=1 SV=1	12	12	55	154	3.25708e+08	1.18747e+08	1.64799e+08	3.04147e+07	7.73224e+08	3.24024e+08	1.63502e+08	7.47283e+07	6.18496e+07	1.18003e+08	8.95491e+07	1.76801e+08	3.32481e+08		5.24761e+07	147143200	62298578	2.37394e+08	3.37468e+08	140303111	177520380	305835365	4.05412e+08	1009877502	7.20197e+08	2.56278e+08	2.78093e+08	590630868	186464351	3.42643e+08	2.72994e+08	1725631155	182720632	626587763	1084028043	2740511159	453484807	1159177040	3.6082e+08	388668624	650658062	339361794
Q14166	Tubulin--tyrosine ligase-like protein 12 OS=Homo sapiens OX=9606 GN=TTLL12 PE=1 SV=2	20	20	41	119	4.60211e+07	8.61651e+07	7.08053e+07	1.22991e+08	136119677	6.92921e+07	4.38624e+07	1.26682e+08	126435339	6.44011e+07	5.39963e+07	1.70803e+07	5.23466e+07	1.10555e+07	77915084	3.80915e+08	5.18004e+07	9.39046e+07	53722184	2.55935e+08	1.05496e+08	1.48238e+08	6.4298e+06	311341210	1.90323e+08	4.78219e+07	1.00554e+08	54131991	2.45249e+07	243207873	3.15192e+07	941162913	2.36615e+06	9.05961e+07	6.74708e+07	106364526	86371104	96980104	1.68223e+08	196455924	8.01019e+07	9.26787e+06
Q96I24	Far upstream element-binding protein 3 OS=Homo sapiens OX=9606 GN=FUBP3 PE=1 SV=2	21	17	53	118	8.06015e+08	2149433690	1.72848e+08	285263147	411209455	93020199	1.20502e+08	1.48855e+08	1204238720	1.41992e+08	1.92986e+08	249195657	5.17066e+08	86793000	588635488	1.98747e+08	2346709274	4.77925e+08	2329937763	2.23483e+08	76432320	229589277	2.29076e+08	802897633	467295877	1.02725e+08	17596223	3.32041e+08	3.34876e+07	2.75275e+08	1949375372	2.83201e+08	99170012	5.59439e+07	4.18453e+07	8.69334e+07	251395728	2.58594e+08	291635829	326621435	1.69703e+08	1.21164e+08
P37802	Transgelin-2 OS=Homo sapiens OX=9606 GN=TAGLN2 PE=1 SV=3	18	18	83	420	1272523023	3.47908e+08	9.36735e+08	1004972329	142963847	7.34526e+08	5.29405e+08	882507529	1794065764	6.01141e+08	386148410	495874085	5.15102e+08	344172421	8.28585e+08	2185394649	5.0388e+08	3.97555e+08	9.38983e+08	1793980263	8.90237e+08	7.00184e+08	92140490	6076608196	4019468686	9.8721e+08	2301658972	733424707	4.00058e+08	2576239600	5.60206e+08	4677301825	559972274	1750210049	2.27515e+08	493158359	1473672735	2.60495e+08	1836152464	6.56881e+08	2085305066	225677367
Q96HC4	PDZ and LIM domain protein 5 OS=Homo sapiens OX=9606 GN=PDLIM5 PE=1 SV=5	19	19	38	136	2.03954e+08	2.97564e+07	53102168	6.80377e+07	157577480	2.24673e+07	16724139	39808454	2.58553e+08	60059495	16272258	4.20416e+07	4.80585e+07	10362147	2.19166e+07	7.33343e+07	6.2753e+07	4.91642e+07	8.85044e+07	83978842	51476174	3.69467e+07	4.37208e+07	771814119	3.57749e+08	9.77619e+07	160735517	132882221	5.26814e+07	4.37727e+08	4.84066e+07	683200133	5.49819e+07	113645060	1.71915e+08	454417838	1.32417e+08	2.73352e+08	1.64981e+08	1.15962e+08	198705524	41496139
Q01469	Fatty acid-binding protein 5 OS=Homo sapiens OX=9606 GN=FABP5 PE=1 SV=3	16	14	81	211	910143214	1.90125e+08	2.08509e+08	8.32728e+08	132350120	1.58129e+07	1365199241	5.58919e+08	204652558	3.39955e+08	5.53721e+08	5.41538e+08	451142513	25847937	3.02255e+08	4.59031e+08	1159092169	289759466	4.01802e+08	6.575e+08	4.22966e+08	1058529411	2.22802e+08	714111626	689234427	137361277	1109622945	692254453	6.99728e+07	77983803	5.29561e+08	3.31653e+08	4.08648e+08	1128372271	18931886	18262558	225878803	153935638	1.93971e+08	90519130	4.76197e+08	4.38001e+08
P31513	Dimethylaniline monooxygenase [N-oxide-forming] 3 OS=Homo sapiens OX=9606 GN=FMO3 PE=1 SV=5	21	20	42	135	3.55111e+08	1.67233e+07	14097040	4609099	2267752588	37339026		1.53766e+07	10469553	2.02248e+07	1.35614e+07	30795977	4.61052e+08		3.83124e+07	7.38492e+07	6.17567e+07	4.34154e+08	15924567	34427703	2.35271e+07	46954714	1084287479	2.48678e+07	35502634	1.91674e+07	9.51573e+07	2180968659	5.34627e+07	40221098		16317655	2.42649e+07	597108226	3064602557	6446627068	36032176	1969373635	2.79008e+07	92237416	7.45999e+08	319647829
Q9UQE7	Structural maintenance of chromosomes protein 3 OS=Homo sapiens OX=9606 GN=SMC3 PE=1 SV=2	25	25	25	95	8.25103e+07	1.00651e+08	2.52408e+08	3.43655e+08	4.17109e+08	2.86056e+07	3.06566e+08	1.45731e+08	55613627	354706249	1.60865e+08	2.33803e+08	1.86635e+08	8971375	4.26049e+07	2.66543e+08	7.27965e+07	3.12357e+07	3.07978e+08	512405987	334181646	2.60334e+08	2.39017e+08	5.17475e+08	415679192	2.90724e+08	2.26433e+08	1099927377	1.37946e+08	1.33175e+08	1.70786e+08	514284213	167849189	404094269	3.07783e+07	5.3623e+07	3.94539e+08	193549261	1.95055e+08	4.58887e+08	256806944	1.94119e+08
P05556	Integrin beta-1 OS=Homo sapiens OX=9606 GN=ITGB1 PE=1 SV=2	23	23	31	290	5.62722e+08	164865537	274022036	2.03714e+08	252516106	1.08228e+08	1.03507e+08	1.73112e+08	475484111	1.08987e+08	8.72198e+07	1.77977e+08	2.48469e+08	53647315	4.1281e+08	709470710	2.92637e+08	1.45391e+08	455470265	2.66964e+08	1.88657e+08	2.22125e+08	156714361	2444779525	1570097573	598292441	824155400	4.04956e+08	316495633	1687306914	2.99797e+08	2244422304	243077051	3.62542e+08	276467630	6.87653e+08	646753495	505051620	523519908	1343336739	9.15435e+08	7.88489e+07
P05387	60S acidic ribosomal protein P2 OS=Homo sapiens OX=9606 GN=RPLP2 PE=1 SV=1	10	10	85	306	800039573	2.47471e+08	3.27463e+08	2.04996e+08	309479205	2.63667e+08	3.10001e+08	381398678	216979016	3.79193e+08	8.42433e+08	393064435	5.50176e+08	93553099	406663550	851393835	4.74417e+08	4.4618e+08	7.02915e+08	8.18286e+08	692321003	656089435	3.92342e+08	1783871871	1525837612	242758403	4.26516e+08	281726912	3.20578e+06	514331194	4.64822e+08	2746463579	5.7736e+08	378610403	485057051	1392127599	910021252	1139642151	7.72505e+08	31312649	1057095238	2.95765e+08
Q15019	Septin-2 OS=Homo sapiens OX=9606 GN=SEPTIN2 PE=1 SV=1	17	17	64	203	4.59453e+08	2.08292e+08	2.29583e+08	2.12153e+08	1.27179e+08	1.26474e+08	1.09476e+08	1.39085e+08	1.87468e+08	1.05452e+08	71019106	8.60059e+07	155798198	89934384	349448969	3.55795e+08	2.61054e+08	1.055e+08	2.25063e+08	238533440	1.16364e+08	1.94326e+08	1.37601e+08	1549074796	9.06397e+08	2.58668e+08	647834983	230744474	8.09924e+07	755094342	364783356	1182704475	140707726	2.08797e+08	1.93804e+08	4.65156e+08	3.94302e+08	241064970	4.6381e+08	2.08148e+08	6.23109e+08	1.00191e+08
Q9NYU2	UDP-glucose:glycoprotein glucosyltransferase 1 OS=Homo sapiens OX=9606 GN=UGGT1 PE=1 SV=3	27	27	22	160	7.02372e+08	1.57053e+08	2.19207e+08	5.45662e+08	2.20499e+08	2.00943e+08	1.93251e+08	2.80774e+08	338122881	1.93285e+08	1.39653e+08	215591911	1.59644e+08	1.27807e+08	678866572	3.75029e+08	4.9194e+08	2.66937e+08	578005105	5.15618e+08	5.19866e+08	1.99484e+08	1.36749e+08	1994017460	1850438272	2.85089e+08	8.66688e+08	509408310	4.18379e+07	9.16433e+08	2.58071e+08	2264352179	1.70521e+08	4.16698e+08	2.23931e+08	7.28158e+08	4.94692e+08	4.29372e+08	8.34114e+08	1.15599e+08	686285581	7.12904e+07
P34913	Bifunctional epoxide hydrolase 2 OS=Homo sapiens OX=9606 GN=EPHX2 PE=1 SV=2	18	18	49	83	1.16439e+08	4.44147e+07	71152424	1.19486e+08	9.64616e+08	76249138	8.46484e+07	5.68243e+07	1.91421e+08	67621131	3.84345e+07	67868646	1.22731e+08	51085509	3.14433e+08	7.40699e+07	17705579	1.43257e+08	53883947	1.88038e+08	74250716	63611714	4.79478e+08	46281743	9.19899e+07	128383072	5.29796e+07	505873043	2.70355e+07	9.01692e+07	1.13375e+08	1.84554e+08	20105292	2.47037e+08	1129223589	2379453134	57840584	2188734805	5.08772e+07	1.80699e+08	89294809	5.63365e+07
P05107	Integrin beta-2 OS=Homo sapiens OX=9606 GN=ITGB2 PE=1 SV=2	24	23	39	175	9.92225e+08	2.11428e+08	3.80858e+08	7.75574e+08	1.71416e+08	165324979	5.03898e+08	2.9571e+08	3.19996e+08	1.9993e+08	2.32598e+08	2.62228e+08	2.66696e+08	31954998	356770264	2111280232	3.46255e+08	1.70798e+08	3.35e+08	279822378	442416333	1.37417e+08	7.91694e+07	8.59865e+08	1983200291	316803004	1690537930	577176848	2.08553e+08	6.13051e+08	526366700	951620156	4.09e+08	3.42912e+08	1.10485e+08	2.57353e+08	4.3347e+08	152448255	5.71869e+08	2813719496	7.78885e+08	1.49202e+08
P62328	Thymosin beta-4 OS=Homo sapiens OX=9606 GN=TMSB4X PE=1 SV=2	9	9	95	406	4279202858	182392584	1083588786	3100211249	3.40613e+08	1.50356e+08	2107023594	1309582934	1872212566	2213823730	1069289049	1366700755	9.19833e+08	166082688	4047136750	5.26603e+08	1681685765	1404640803	3479370500	2080558274	4552224462	565628602	2.06199e+08	11213979050	6371390516	1486636188	7531839747	1750643145	1527080113	5466888268	3595369064	9357246998	1344475259	2947058100	7.27781e+08	2901977911	3327796971	360589349	4724942326	5.26924e+07	6310456867	2.81761e+08
P35908	Keratin, type II cytoskeletal 2 epidermal OS=Homo sapiens OX=9606 GN=KRT2 PE=1 SV=2	24	14	40	188	8.46512e+07	4.88011e+07	4.59306e+07	117789092	1.03252e+08	1.07616e+07	53366103	1.09817e+08	160791300	1.21858e+07	1.11063e+08	5.06622e+06	2.46529e+07	3.05158e+07	4.55883e+08	60499660	51188391	7.90208e+07	2.53325e+07	53789444	9.40333e+07	1.34221e+07	2.18307e+07	45722534	1.48135e+08	6.53098e+07	9.11517e+07	71002400	1.81233e+07	109108758	5.03536e+08	1.45213e+08	6813487	2.74235e+07	2.59193e+07	6.09543e+07	1.80421e+07	2.20101e+08	8.08732e+07	5070712	7.93925e+07	1.64529e+07
Q15046	Lysine--tRNA ligase OS=Homo sapiens OX=9606 GN=KARS1 PE=1 SV=3	25	25	37	175	6.93761e+07	34669205	4.03271e+07	33844353	5.83115e+07	52033268	100531386	61621575	6.80378e+07	5.96449e+07	5.13516e+07	3.89035e+07	2.69228e+07		4.78665e+06	3.22755e+08	1.33482e+07	4.15911e+07	89042718	56645581	6.22165e+07	162875264	3.17922e+07	468781984	5.74428e+08	1.01918e+08	1.90339e+08	220987281	3.29162e+07	1.50034e+08	1.61256e+07	8.90931e+08	41779367	1.743e+08	1.04502e+08	2.50844e+08	3.12201e+08	188387329	1.93005e+08	4.13426e+08	2.62024e+08	2.14769e+07
P25786	Proteasome subunit alpha type-1 OS=Homo sapiens OX=9606 GN=PSMA1 PE=1 SV=1	15	15	51	257	2.91606e+08	2.81793e+08	1.78835e+08	1.96988e+08	6.66293e+08	46095059	1.14097e+08	1.78621e+08	1.72907e+08	2.679e+08	4.3749e+08	2.4119e+08	4.69532e+08	3.56974e+07	4.68895e+07	2.94077e+08	3.13625e+08	4.23415e+08	3.02525e+08	2.51298e+08	194181130	2.65933e+08	3.12821e+08	1249369370	1090303281	2.24746e+08	4.41758e+08	590844780	1.28662e+08	4.7136e+08	6.80342e+07	1690012751	6.24431e+07	455163861	3.46403e+08	7.78527e+08	2.54568e+08	6.60964e+08	3.79317e+08	201716414	3.27373e+08	9.53272e+07
P00167	Cytochrome b5 OS=Homo sapiens OX=9606 GN=CYB5A PE=1 SV=2	10	10	63	207	751098978	65013183	5.9712e+07	318775763	3242942503	79509273	5.10508e+07	1.23299e+08	180940263	7.48975e+07	1.94206e+07	2.34637e+08	7.49353e+08	1.73137e+06	6.87071e+08	1.69961e+08	7.04561e+07	7.25716e+08	93343387	317294616	86724451	64166155	1251703341	2.66824e+08	371667066	8.18015e+07	351358538	4363257400	54306027	2.69983e+08	7.25111e+07	453214784	1.03954e+08	1413577503	5366235131	13419496189	1.31798e+08	6206495062	285653443	159238555	1392518519	5.9052e+08
Q7Z4W1	L-xylulose reductase OS=Homo sapiens OX=9606 GN=DCXR PE=1 SV=2	18	18	75	305	1192621007	8.8764e+07	2.40374e+07	8.73096e+07	7120413419	1.28625e+08	5.23391e+07	8.70036e+07	666201585	74092406	2.52947e+07	1.06712e+08	1286575189	1.01415e+07	3.79593e+08	1.00314e+08	8.60934e+07	9.6688e+08	1.28126e+08	252791158	2.59525e+07	124009445	4659333747	4.5291e+08	3.61806e+08	4.99423e+08	501696276	2857664254	13942723	449818507	1.61469e+07	1095122740	1.13628e+08	1017979211	7888683837	16470827287	2.04757e+08	9626525017	3.37119e+08	2.83453e+08	1115135106	7.46384e+08
P62753	40S ribosomal protein S6 OS=Homo sapiens OX=9606 GN=RPS6 PE=1 SV=1	16	16	48	235	250373654	1.4604e+08	3.214e+08	2.21811e+08	227280590	7.41369e+07	2.3969e+08	405793320	2.17271e+08	335591227	90223220	206752280	2.55341e+08	3.32684e+07	170669318	6.11455e+08	1.27803e+08	1.40978e+08	3.33213e+08	587852354	842896044	7.09679e+08	1.42755e+08	2498484830	1193643737	2.77697e+08	390627934	618913425	1.99574e+08	4.50351e+08	7.67532e+07	2594449951	1.44349e+08	4.10805e+08	3.20764e+08	6.76415e+08	6.01467e+08	3.36379e+08	5.37858e+08	3.63895e+08	4.96814e+08	116642710
P42166	Lamina-associated polypeptide 2, isoform alpha OS=Homo sapiens OX=9606 GN=TMPO PE=1 SV=2	21	8	34	129		4.10217e+06	9254659		6244447		17328125	4.26644e+06	18198144	6.48708e+06	6095672	6.41951e+06	13317473			21211254		9.14066e+06	5.3951e+06	8632474	20388639	35086654	4833115	44068896	11202712		12907986	790456741		8002058	7938767	5.36365e+07	1.97964e+07	4.46062e+07	2.05711e+06	44646827			8.58649e+06	14628553		19730813
Q8N1G4	Leucine-rich repeat-containing protein 47 OS=Homo sapiens OX=9606 GN=LRRC47 PE=1 SV=1	19	19	39	133	6.47313e+07	3.60428e+07	61906417	112932314	7.83162e+07	6.57298e+07	8.67474e+07	1.22402e+08	1.8247e+07	9.50304e+07	2.70353e+07	62472445	48886576	49783037	2.0676e+08	9.2497e+07	36694739	19420456	5.93751e+07	256032449	1.72272e+08	1.07683e+08	4.15383e+07	6.76218e+08	4.61027e+08	8.31997e+07	104926044	4.29852e+08	1.06099e+08	8.21197e+07	4.36296e+07	7.11178e+08	87510351	248009696	8.82313e+07	255333023	1.70343e+08	1.44188e+08	1.68087e+08	4.38982e+07	152959488	43299767
Q15366	Poly(rC)-binding protein 2 OS=Homo sapiens OX=9606 GN=PCBP2 PE=1 SV=1	16	9	59	275	249212613	2.18302e+08	2.1836e+08	1.09834e+08	152938073	141901765	1.00898e+08	1.37699e+08	243320994	190292392	1.91874e+07	143053695	238241362	13544534	53744700	4.90804e+08	148573876	1.20008e+08	3.23854e+08	2.78807e+08	217998959	6.55115e+08	138033011	1789022776	7.35296e+08	242322439	284658729	366804676	42477221	3.27048e+08	8.13719e+07	855191562	39125120	2.6449e+08	186460230	249273319	3.36109e+08	315264022	438666202	482211396	4.4034e+08	3.53108e+07
Q9NVI7	ATPase family AAA domain-containing protein 3A OS=Homo sapiens OX=9606 GN=ATAD3A PE=1 SV=2	29	11	43	122	2.3173e+07	1.4076e+07	2.58025e+07	7.16261e+06	2.16933e+07	7.82218e+06	3.12759e+07	40006348		7.60108e+07	26186356	4.85479e+07	4.6272e+07	1.19591e+07	30118078	9.01251e+07	53635136	1.6931e+07	9.59822e+07	5.75377e+07	2.82495e+07	1.51383e+08	2.44432e+07	394379562	435417580	1.1577e+08	6.61646e+07	202086152	6.0886e+07	5.28327e+07	3.07507e+07	695303319	3.17097e+08	1.72915e+08	7.27906e+07	150132616	174290628	2.92582e+07	1.26338e+08	1.01347e+08	6.19235e+07	70039741
Q6FI13	Histone H2A type 2-A OS=Homo sapiens OX=9606 GN=HIST2H2AA3 PE=1 SV=3	15	3	75	664	7865540851	8875592358	5494772301	2378882483	4253076125	5.26354e+07	2370481654	2796643829	2670077525	6193097387	1819805537	3307416796	4920475119	2.64927e+07	2141846175	4432702518	4430415304	3303969091	9844819808	2986569318	3723075945	10203237938	2132875925	52953306126	32812108674	6618225247	9655073078	23175448222	9848059668	18173804381	4150935413	54692979090	2854723367	17771210704	3001572033	6916296914	7967040012	4027932330	16984928410	559884038	14979311750	1563231652
Q9BUF5	Tubulin beta-6 chain OS=Homo sapiens OX=9606 GN=TUBB6 PE=1 SV=1	17	7	46	474	45400366	51303458	9.55984e+07	5.24203e+07	28026453	64793768	64683210	3.25393e+07	1.20074e+08	36624950	3.31716e+07	74185919	57739940	16351363	88207299	132497573	3.92373e+07	19245348	7.80096e+07	55091052	5.9479e+07	1.68199e+08	1.1345e+07	6.80338e+08	550696400	1.62466e+08	2.35306e+08	119816237	52106918	402154934	2.71274e+07	668739780	3.75035e+07	8.70593e+07	134053168	155752760	76168632	73349253	215599224	2.16637e+08	1.61523e+08	43072867
P02792	Ferritin light chain OS=Homo sapiens OX=9606 GN=FTL PE=1 SV=2	10	10	56	215	825835725	37488012	3.73695e+08	932535020	3212891100	129901054	697521284	6.20785e+07	2085505854	220169246	1.26541e+07	1.01218e+08	6.5168e+07	11311318	10579176	7.86805e+08	567418786	161023636	69202561	434711003	1438531841	6.18444e+07	8.93427e+08	56808525	143455257	4.08727e+08	7199335010	1459507787	7.39496e+07	1487728575	525086414	4.26848e+08	1.31201e+08	10463702	4.4756e+08	5600496506	9.11824e+07	8.38908e+07	1.54123e+08	269416863	1.82129e+08	4777484
Q12805	EGF-containing fibulin-like extracellular matrix protein 1 OS=Homo sapiens OX=9606 GN=EFEMP1 PE=1 SV=2	20	20	49	189	440908475	1.25426e+07	38261674	2.32182e+08	77631117	2.89125e+07	6.66706e+07	12534066	4.90223e+08	3.09452e+07	5.0926e+06	19647570	6.12836e+07		8.88145e+08	165318167	3.39667e+08	3.74376e+07	1.49352e+08	264949726	25346430	1.9543e+08	48256616	2337399089	5.35107e+08	5.19759e+08	1174150860	223219519	8.17608e+07	1365676539	9.70875e+08	1792332434	1070480527	9.40705e+07	4.49636e+07	3.12534e+07	2.14528e+08	71728288	4.29625e+08	207872954	835640408	4.11273e+07
P49321	Nuclear autoantigenic sperm protein OS=Homo sapiens OX=9606 GN=NASP PE=1 SV=2	15	15	33	95	117185872	1.59569e+08	84341861	85317451	3.0735e+08	5019081	4.5017e+07	61505729	50879070	5.7779e+06	139094889	1.04986e+08	150314544		8.43571e+07	6.53831e+07	220709923	1.29065e+08	197658642	6.76416e+07	31520221	155974083	1.31734e+08	6.8471e+08	1.63944e+08	7.07256e+07	34313454	2.04105e+08	2.95564e+07	9.02981e+07	3.08045e+07	1.92907e+08	1.27091e+08	16908396	4.21018e+07	54322254	1.29909e+08	147947473	1.42188e+08	5.95845e+07	100930875	8.95271e+07
P05165	Propionyl-CoA carboxylase alpha chain, mitochondrial OS=Homo sapiens OX=9606 GN=PCCA PE=1 SV=4	19	19	34	115	4.93669e+07	6.28736e+07	6.75518e+07	208327567	3.28986e+08	2.45709e+07	8.89129e+07	7.34597e+07	6.16416e+07	1.79662e+07	36851367	4.71901e+07	9.58613e+07		1.99035e+08	256762157	9570648	7.07307e+07	66803122	111086724	218901865	18211674	1.59636e+08	443796075	4.86808e+08	1.05503e+08	1.18175e+08	420117262	8743444	153975853	54477887	1163955428	1.30646e+08	1.62573e+08	658404946	1124053962	1.5943e+08	480327411	2.47857e+07	69778876	292413330	69625497
Q9GZM7	Tubulointerstitial nephritis antigen-like OS=Homo sapiens OX=9606 GN=TINAGL1 PE=1 SV=1	13	13	45	98	9.35728e+07	1.04518e+06	4.99973e+07		106807795	3.27997e+07	9.56202e+06	8791397	140683917	4.4671e+07	1.59164e+07	3.6768e+07	18952522	13365666	163913336	4.20225e+07	1.77267e+07	1.13538e+07	1.42294e+08	117539639	32410795	57899652	2.64688e+06	1970430892	2.81739e+08	1.04774e+08	3.20488e+08	60435908	8.54152e+07	780194734	2.40005e+07	1428894511	4.36308e+07	1.06128e+07	2.83558e+07	3.34318e+07	2.95553e+08	1.14816e+07	1.69548e+08	138724144	4.07006e+08	18560066
P05181	Cytochrome P450 2E1 OS=Homo sapiens OX=9606 GN=CYP2E1 PE=1 SV=1	18	17	39	88	39746720	9587834	4.07899e+07	118720616	8.37268e+08	2.7449e+07	4.6153e+07	9.57906e+07		2.70934e+07	6.06509e+07	31036176	238796119	129181166	589598694	48101795	1.3943e+07	106007907	53954664	320028278	164570639	2.38297e+07	4.70659e+08	98428223	92493237	9870569	2.58389e+07	4.484e+08	4.43334e+07	27032945	4.04759e+07	110354504	29419087	73209454	6.98969e+08	2648876598	1.46269e+07	1190268504	37227912	2.73608e+08	2.3112e+08	1.57447e+08
P31947	14-3-3 protein sigma OS=Homo sapiens OX=9606 GN=SFN PE=1 SV=1	17	11	62	259	2.92675e+07	2.31826e+07	2.16862e+07	22889385	56762636	254713347	1.01078e+07	1.6275e+07	1.31584e+08	2.41183e+07	1.57111e+08	4.7029e+07	64515180	65027806	5.40272e+06	2.50039e+08	1.82161e+07	1.34969e+07	1.67436e+08	107603459	4.59105e+07	3.30336e+08	44922280	539261280	943081222	9.63617e+07	6.44853e+07	90384067	9.19396e+07	278998040	16712520	1744781398	1.52298e+07	7.35466e+07	2.23794e+07	5.79846e+07	9.34049e+07	2.20976e+07	1.79659e+08	5.47668e+07	9.96813e+07	2.84922e+07
Q13442	28 kDa heat- and acid-stable phosphoprotein OS=Homo sapiens OX=9606 GN=PDAP1 PE=1 SV=1	14	14	61	133	1.02888e+08	2.31732e+07	5.93347e+07	2.60897e+07	5.52976e+07	1.82787e+07	1.24149e+07	20619722	113188727	6.38315e+07	1.73065e+07	6.77651e+07	3.62711e+07	1.19843e+06	7.28042e+07	3.38265e+07	6.38428e+07	4.52531e+07	9.27965e+07	22059650	5.03424e+07	5.69487e+07	3.45211e+07	332039174	4.00874e+08	1.57109e+07	7.30127e+06	1.46166e+08	6.14468e+06	1.03665e+08	7.39663e+07	3.03351e+08	2.03522e+07	5.92418e+07	1.41513e+07	4.58909e+07	4.85122e+07	1.50518e+08	1.38964e+08	42071600	297960983	3.96237e+07
Q9H2A2	2-aminomuconic semialdehyde dehydrogenase OS=Homo sapiens OX=9606 GN=ALDH8A1 PE=1 SV=1	18	18	42	79	3.10535e+07	1.24907e+07	4.55326e+07	2.25251e+07	603648616	1.75366e+07	39559522	3.31703e+07	38876580	6.09026e+07	1.86479e+07	13135536	43265253	2.20384e+07	2.14497e+08	29214053	5.31902e+07	3.96097e+07	12826798	27084826	4.09539e+07	135146576	6.02896e+08	4.67735e+07	2.65287e+07	5.3933e+07	1.60018e+07	546745692	9628913		9.99815e+06	3.12705e+07	123367475	63632225	427829582	1205198735	74212026	1409754475	1.83391e+06	89170993	9.87698e+07	6.34671e+07
P22105	Tenascin-X OS=Homo sapiens OX=9606 GN=TNXB PE=1 SV=5	30	30	13	61	5.03874e+07	6.72757e+07	33376265	130811371	7.50746e+07	8854584	117728156	7.5697e+07	20162246	1.26587e+08	41470575	8.65586e+07	26910953	9.80278e+06	3.39539e+08	8.77081e+07	4.9324e+07	5.45112e+07	2.71712e+07	105037407	4.21615e+07	5.6112e+07	3.49993e+07	605409982	2.20346e+07	46424978	1.56716e+08	101612827	2.6477e+07	132787848	424887250	1.75074e+08	1.4942e+08	1.13601e+08	2.45987e+07	47826191	1.54765e+08	123399558	4.62302e+07	3.26166e+07	1.61484e+08	7.15574e+07
Q16181	Septin-7 OS=Homo sapiens OX=9606 GN=SEPTIN7 PE=1 SV=2	17	16	38	178	365882536	1.15458e+08	166301142	1.77011e+08	9.36631e+07	6.67305e+07	7.31343e+07	7.41795e+07	333990317	98110926	4.06083e+07	5.85963e+07	91952622	7.33953e+07	262036858	2.7976e+08	1.75704e+08	9.49246e+07	2.08296e+08	1.735e+08	9.37372e+07	122029666	7.18477e+07	1605465564	828865889	2.77974e+08	6.11852e+08	204008742	76214914	8.12763e+08	2.54791e+08	1175978389	1.78348e+08	2.35295e+08	127649863	2.98872e+08	314445424	2.25167e+08	3.71848e+08	1.79219e+08	5.5439e+08	21310393
Q86VP6	Cullin-associated NEDD8-dissociated protein 1 OS=Homo sapiens OX=9606 GN=CAND1 PE=1 SV=2	25	25	22	196	3.04184e+08	135722366	229035511	2.19143e+08	1.51742e+08	1.19433e+08	5.62586e+08	2.12497e+08	217965133	474705891	4.39415e+07	3.27589e+08	2.94532e+08		392648996	824438890	144728844	1.41775e+08	4.90513e+08	723294667	5.65204e+08	5.83018e+08	2.06399e+08	774261760	7.61396e+08	352664577	461765324	396624585	3.90059e+07	4.36971e+08	1.592e+08	1008990967	2.49078e+08	3.28637e+08	1.82025e+08	319548983	7.74018e+08	4.24199e+08	3.97295e+08	8.75436e+08	6.6108e+08	79175083
O76021	Ribosomal L1 domain-containing protein 1 OS=Homo sapiens OX=9606 GN=RSL1D1 PE=1 SV=3	22	22	44	122	1.10236e+08	4.56114e+07	9.42431e+07	1.86295e+07	1.26921e+08	1.08095e+07	6.80816e+07	5.7459e+07	77057080	5.48063e+07	3.71286e+07	3.22673e+07	6.67317e+07		4.37388e+07	1.40882e+08	3.2185e+07	3.8485e+07	7.54162e+07	7.67462e+07	5.0354e+07	1.60852e+08	3.10188e+07	507319552	2.4811e+08	6.47904e+07	5.31553e+07	1.98263e+08	4.88852e+07	8.99411e+07	3.24765e+07	5.21845e+08	20812701	1.44274e+08	8.49866e+06	5.82891e+07	1.60671e+08	2.85544e+07	1.52077e+08	9.33938e+07	9.5606e+07	4.858e+07
Q16836	Hydroxyacyl-coenzyme A dehydrogenase, mitochondrial OS=Homo sapiens OX=9606 GN=HADH PE=1 SV=3	19	19	62	184	365675343	1.95014e+08	101848780	8.25911e+07	1552599451	2.0481e+08	1.18738e+08	109330675	2.32268e+08	2.78699e+08	58258143	1.64271e+08	4.08464e+08	57907897	81572546	661796147	9.74522e+07	3.49392e+08	3.14271e+08	2.88221e+08	1.91335e+08	2.27791e+08	9.96311e+08	9.1748e+08	8.00569e+08	2.9129e+08	454958371	1964062390	2.12691e+07	7.24742e+08	7.40552e+07	2896107071	119612763	8.02493e+08	4345537913	7224994050	416862899	2232216477	4.93182e+08	2.04486e+08	1222820886	2.47054e+08
P30039	Phenazine biosynthesis-like domain-containing protein OS=Homo sapiens OX=9606 GN=PBLD PE=1 SV=2	17	17	71	75	26264137	31928839	1.58952e+07	9.72547e+06	8.06942e+08	1.07384e+07	31562104	24294035	7.73193e+07	22518871	3.42082e+07	4.88168e+07	1.64839e+08		118672480	6.98637e+07	62763241	6.26645e+07	4.33103e+07	4.45372e+07	12375914	40336202	508886384	4.48168e+07	6.07909e+07	1.21661e+08	6.52702e+07	403740139		64419396	1.38328e+07	93542674	3.17761e+06	192137882	7.93898e+08	2753884901	18059436	1378358455	1.34982e+07	6.25134e+06	1.05932e+08	6.20029e+07
Q14766	Latent-transforming growth factor beta-binding protein 1 OS=Homo sapiens OX=9606 GN=LTBP1 PE=1 SV=4	21	21	17	64	5.94348e+07	5.05904e+06	12000652	3.10612e+07			34155165	4455119	4.60368e+08	1.4808e+07	3.34554e+06	8.07335e+06	5260870		26145046	6988845	22676556		18548176	57158501	1.46768e+08	4.42537e+07	1.41167e+07	1262748526	179111963	116139007	152286701		46501725	1.26063e+08	41599687	552942680	56273552	2.74355e+07	3.56576e+06	4017901	2.98857e+07		1.09168e+08	20179826	4.64099e+08	9712348
P11215	Integrin alpha-M OS=Homo sapiens OX=9606 GN=ITGAM PE=1 SV=2	23	22	27	78	1.23247e+08	1.06334e+08	1.62094e+08	40509571			2.60866e+07	3.67322e+07	7.87272e+07	1.8004e+07	8.23223e+06	5.53998e+07	3.08306e+07		104821920	1342214061	4.12662e+07	2.14777e+07	5.78101e+07	7.17874e+06	2.87045e+08	4.38961e+07	72754752	2.76505e+07	315955219	5.00826e+07	4.5364e+08	123005363	5.95648e+07	3.08405e+07	4.09739e+07	19242823	5.88933e+06	29449201	30367008	3.17317e+07	100092627	1.10933e+08	1.80479e+08	1769447297	44512455	22903322
O14980	Exportin-1 OS=Homo sapiens OX=9606 GN=XPO1 PE=1 SV=1	21	21	22	119	49552759	28576507	3.44392e+07	9629136	1.04851e+07	2.29307e+07	2.10496e+07	1.98392e+07	3.22223e+06	2.29986e+07	6.56471e+06	3.4274e+07	1.98888e+07	1192744	3.14544e+07	3.72776e+08	2.76618e+07	1.5663e+06	1.05697e+08	60827950	5.09729e+07	1.98612e+08	8.88468e+06	442786170	203031298	3.94993e+07	185406186	8579389	14982356	219895186	7498745	2.56214e+08	6.09495e+06	3.20115e+07	2.63654e+07	2.72662e+07	171639234	3.15195e+06	1.54734e+08	3.70528e+08	4.41327e+07
P39748	Flap endonuclease 1 OS=Homo sapiens OX=9606 GN=FEN1 PE=1 SV=1	13	13	40	90	2.3679e+07	2.27915e+07	69417197	3.8997e+06	6870686	125736846	87769716	67764952	4.36217e+07	150394378	8.8724e+07	7.44615e+07	56482298	47824422	56519783	4.73973e+07	1.13521e+08	9.25637e+06	2.80224e+07	4.08155e+07	114942194	9.28198e+07	13093537	4.47115e+08	1.00463e+08	29318510	8.55675e+06	73828781	3.26679e+07	2.28383e+07	34888370	2.14829e+08	90139692	110964561	2.42005e+07	4.08069e+07	85291571	9.41206e+07	59171309	9.11406e+06	79674683	1.37464e+08
O00151	PDZ and LIM domain protein 1 OS=Homo sapiens OX=9606 GN=PDLIM1 PE=1 SV=4	16	16	74	163	2.08475e+08	181069990	2.8629e+08	1.75961e+08	2.08564e+08	251707509	1.90058e+08	4.16627e+08	433503719	292038747	319671780	229866126	1.6857e+08	3.28492e+08	875279593	389171527	1.14119e+08	148170208	2.05525e+08	836093210	4.26713e+08	370436274	1.07035e+08	1647382388	1049358639	2.77178e+08	190081424	561128664	2.4722e+08	5.74017e+08	8.54551e+07	2273815238	1.92711e+08	8.94394e+08	1.85849e+08	547625430	3.822e+08	2.86816e+08	4.00948e+08	1.27332e+08	5.34756e+08	133673948
Q9UI17	Dimethylglycine dehydrogenase, mitochondrial OS=Homo sapiens OX=9606 GN=DMGDH PE=1 SV=2	21	21	31	97	7.06738e+07	16198813	2.88244e+07	8.81067e+07	909681732	1.66207e+07	6.92277e+06	24941340	80896464	2.59895e+07	4352026	15493839	1.1313e+08	1.87782e+07	255493264	5.23366e+08	19814790	7.99353e+07	3.41005e+07	8.12157e+07	29118842	20134657	534361817	2.34621e+07	9.84572e+07	1.89115e+07		648006481	19462376	1.46972e+07	1.6874e+07	32096854	2.84507e+06	1.06201e+08	987693979	2053996264	45484963	1206805395	1.88252e+07	5771870	2.18913e+08	8.75195e+07
Q14624	Inter-alpha-trypsin inhibitor heavy chain H4 OS=Homo sapiens OX=9606 GN=ITIH4 PE=1 SV=4	18	18	22	111	1.50983e+08	7.95469e+07	6.07881e+07	5.03467e+07	1.2451e+08	2.31666e+07	7.67076e+07	4.61045e+07	7.02014e+08	3.02692e+07	2.47311e+07	8.37723e+07	4.31233e+07	9046989	439903723	349560765	44044472	6.74655e+07	6.9009e+07	104851510	1.28008e+08	81582468	2.96869e+07	2.08343e+08	1.93213e+08	2.57051e+08	4.14056e+08	259504760	2.50186e+07	411624264	1.07744e+08	3.81592e+08	8.74061e+07	2.44038e+08	4.71006e+07	216037724	1.66732e+08	1.53107e+08	1.56734e+08	751721140	1.14793e+08	2.68234e+07
P35637	RNA-binding protein FUS OS=Homo sapiens OX=9606 GN=FUS PE=1 SV=1	10	8	19	120	7.99682e+07	7.8761e+07	8.08628e+07	5.60676e+07	7.26451e+07	3.682e+06	2.21832e+07	8.23283e+07	6.86227e+07	7.87951e+07	4.77667e+07	5.69344e+07	66193926	2254941	67649385	3.25192e+07	2.63147e+07	1.95756e+07	72674831	1.33899e+08	46438965	133646581	58212964	1475865822	384124553	28654877	112584897	173928428	2.59674e+07	2.25309e+08	24264812	1315492471	7.81787e+06	253613796	2.88264e+07	36450194	4.89577e+07	2.29275e+08	1.98634e+08	1.49441e+07	157407145	7.94862e+07
P18754	Regulator of chromosome condensation OS=Homo sapiens OX=9606 GN=RCC1 PE=1 SV=1	13	13	52	94	4.19798e+07	2.48117e+07	36302748	7.35697e+06	21260225	4.74442e+06	6052501	3439020	5.52608e+06	1.30839e+07	21983555	16034860	14649766	27074758	23543621	9.62388e+07	4.16826e+07	26856579	3.63135e+07	33250117	3.64317e+07	159461296	1.53036e+07	8.54939e+08	2.00004e+08	23991298	39221336	28998939	8.40935e+07	44653309	35471772	2.73551e+08	17673086	7.4578e+07	8.17877e+07	9.89642e+07	6.96333e+07	3.98425e+07	8.91139e+07	8.88872e+07	77398613	2.07099e+07
P05177	Cytochrome P450 1A2 OS=Homo sapiens OX=9606 GN=CYP1A2 PE=1 SV=4	19	19	39	66	6.26719e+08	4.00847e+08	215680710	724260496	753158062	6.21269e+06	1.31669e+08	3.67804e+08	4951805141	104287233	140180979	4.58681e+07	3.1988e+08	7946103	3328812450	1095720108	4.99604e+08	3.95441e+08	381756579	433602587	44210421	5.82348e+07	2.10326e+08	657250182	4.43572e+08	742781970	876310912	624918133	1.38782e+08	775021390	398719711	1208946679	35214469	55069558	1554504453	3131706826	339215359	8.19396e+08	4.72296e+08	4.3132e+08	483764233	3.97194e+07
Q68CZ2	Tensin-3 OS=Homo sapiens OX=9606 GN=TNS3 PE=1 SV=2	18	17	20	57	53678822	5.57842e+07	4.20998e+07	6.21566e+07		6.98004e+06	2.23793e+07	69317909	22131867	2.5014e+07	5.75339e+06	2.12756e+07	8557829	2.09646e+07	26651096	24601461	61655250	1.08654e+07	1.60141e+07	69573585	2.77236e+07	1.76358e+07	8.07804e+06	125635515	8.59952e+07	49744088	38117244	8.90094e+07	4.4802e+06	32373263	17588381	5.75251e+07	3.71441e+06	7.50171e+07	24080752	2.14918e+07	22544305	41663601	53587636	26173100	66146608	21011802
O00148	ATP-dependent RNA helicase DDX39A OS=Homo sapiens OX=9606 GN=DDX39A PE=1 SV=2	20	7	51	190	4430771															20865984			13613308			22096194		18988550	1.43776e+07					24002782	6.20083e+06	18503566								24550922	6173864
Q13162	Peroxiredoxin-4 OS=Homo sapiens OX=9606 GN=PRDX4 PE=1 SV=1	14	11	63	361	241508873	1.86499e+08	1.2907e+08	158397409	3.81046e+08	1.33833e+08	1.49493e+08	1.5639e+08	1.84079e+08	86733513	3.00204e+07	194908240	2.22669e+08	3.20654e+07	1.56381e+08	1117778082	1.65854e+08	1.63608e+08	4.67722e+08	324063638	1.42597e+08	2.81557e+08	1.65673e+08	867848142	1012702460	362523610	2.98302e+08	675704776	1.03075e+08	9.14805e+08	8.56736e+07	827662195	149939793	2.91919e+08	3.78857e+08	1164412481	327307564	1241117310	600398366	4.2373e+08	528602581	130361929
P19971	Thymidine phosphorylase OS=Homo sapiens OX=9606 GN=TYMP PE=1 SV=2	20	20	48	226	942082082	2.68502e+08	502200204	1176123163	1.44679e+08	1.15503e+08	708541018	2.23273e+08	642975467	2.08786e+08	9.03216e+07	1.86432e+08	2.70965e+08	1.44647e+07	331584292	9.7127e+08	4.48682e+08	1.40872e+08	372260313	771578177	472222064	291391741	1.20409e+08	558259220	1756050206	1221379540	1828908040	513106237	1.29014e+08	6.83612e+08	5.77454e+08	251492282	5.05132e+08	2.31225e+08	3.2059e+08	8.21859e+08	2133766988	3.53986e+08	458854648	4140490287	1779789546	1.22589e+08
Q6YN16	Hydroxysteroid dehydrogenase-like protein 2 OS=Homo sapiens OX=9606 GN=HSDL2 PE=1 SV=1	19	19	48	133	1.23301e+08	56304872	7.40133e+07		649726853	39066526		1.95958e+07	1.84502e+08	2.66905e+07	4438954	1.24661e+07	97608964	21658384	15505882	278804805	8.2391e+06	1.0727e+08	78838189	1.09843e+08	8.03354e+06	113059427	2.78737e+08	4.88091e+08	5.92714e+08	2.13662e+08	1.84521e+08	390630455	4.92355e+07	3.26176e+08		1205999349	1.06125e+07	231987639	7.35656e+08	1447905140	2.104e+08	1131297478	241012391	133143862	2.68682e+08	4.84023e+07
P33241	Lymphocyte-specific protein 1 OS=Homo sapiens OX=9606 GN=LSP1 PE=1 SV=1	17	17	77	74	3.72474e+08	82644583	1.05277e+08	3.16806e+08	69260380	1.90933e+07	2.39854e+08	4.22163e+07	104119366	136497798	6.36143e+07	1.14674e+08	96407016	20440131	41754393	1.77634e+08	1.15528e+08	4.17809e+07	5.30041e+07	129131472	4.3051e+08	5.42643e+07	4.57737e+07	209262314	666701948	73298189	816857836	8.82464e+07	9.75884e+07	7.68163e+07	1.71588e+08	8.85002e+07	1.84777e+08	1.40187e+08	1.80364e+07	38820696	3.35258e+07	5.23705e+07	7.23102e+07	8.41565e+07	5.99193e+08	5.0186e+07
P39687	Acidic leucine-rich nuclear phosphoprotein 32 family member A OS=Homo sapiens OX=9606 GN=ANP32A PE=1 SV=1	16	12	39	276	326697029	1.53801e+08	1.40559e+08	131952215	1.77693e+08	1.11055e+08	1.65351e+08	1.94474e+08	75827992	5.3587e+08	2.12305e+08	284826757	1.97577e+08	4.85407e+07	206263578	2.96389e+08	2.081e+08	1.27601e+08	327006537	3.99827e+08	454871306	226575081	9.86095e+07	1179878737	9.41364e+08	1.0317e+08	1.84646e+08	261783655	3.40091e+07	446474498	119314078	1778200957	1.87346e+08	305509732	9.64662e+07	2.57806e+08	280686649	214012448	3.29055e+08	6.58026e+06	319890413	1.41694e+08
P23193	Transcription elongation factor A protein 1 OS=Homo sapiens OX=9606 GN=TCEA1 PE=1 SV=2	17	15	60	85	1.4448e+07	206144672	1.14767e+08	392968960	2.46592e+07	1.35802e+08	1.93628e+08	3.35282e+08	13144757	1.39666e+08	102312113	1.75968e+08	2.69374e+07	125966272	385127296	1.69784e+07	1.82495e+07	4.5598e+06	38337854	24599883	20560315	1.1372e+08	3.01194e+07	9.5345e+08	129585927	183531591	26785521	532904367	43378490	4.24125e+07	2.69126e+06	223505719	1.33604e+07	1.65564e+08	3.44835e+07	7.75139e+07	4.829e+07	2.57132e+07	8.28515e+07	6.27066e+07	5.13343e+06	231008520
Q9H0A0	RNA cytidine acetyltransferase OS=Homo sapiens OX=9606 GN=NAT10 PE=1 SV=2	18	18	23	73	73157546	4.63506e+07	4.45396e+07	1.39582e+08	6.42514e+07	1.42946e+07	82441690	4.1891e+07	24189361	8.30838e+07	1.71143e+07	44579705	8.72622e+07	21844180	1.91395e+08	7.4079e+07	1.53507e+08	28524256	50277258	1.05285e+08	9.93917e+07	1.24767e+08	4.42928e+07	465749893	153223238	5.36172e+07	1.14538e+07	1.08492e+08	8.8935e+06	46855843	3.69278e+07	390609467	5.78009e+07	6.96832e+07	1.08603e+07	8.01874e+07	87551159	9.30099e+07	8.42313e+07	5.82206e+07	54803658	5.17113e+07
Q9NUU7	ATP-dependent RNA helicase DDX19A OS=Homo sapiens OX=9606 GN=DDX19A PE=1 SV=1	16	5	47	94	6.78421e+07	52862018	37415446	18967268	26559480	8.69466e+07	5.40609e+07	9.85382e+07	5065516	1.08378e+08	2.76122e+07	3.62482e+07	4.19571e+07	14221366	9004238	93821495	1.98731e+07	1.41232e+07	7.94159e+07	1.03804e+08	76725278	72288873	4.05476e+07	156485285	221119502	2.81946e+07	9.32096e+07	138998927	2.29202e+07	1.40268e+07	3.03824e+07	2.36655e+08	2.66955e+07	1.10919e+08	2.86416e+07	60242476	7.09398e+07	97741639	50743985	147813494	79466980	5.51854e+07
P21695	Glycerol-3-phosphate dehydrogenase [NAD(+)], cytoplasmic OS=Homo sapiens OX=9606 GN=GPD1 PE=1 SV=4	19	19	57	110	6.14911e+08	3.4301e+08	4.22616e+08	200582559	1761042140	21468752	1.88043e+08	2.25674e+08	5.74392e+08	2.07193e+08	4.56402e+07	2.16716e+08	4.42684e+08	1.4369e+07	2.43451e+08	9.19997e+08	2.97803e+08	306742587	564765410	368791426	248620939	1015655340	1033068035	1781479370	1302992476	5.38498e+08	8.40349e+08	7.93609e+08	8.03489e+07	7.78001e+08	2.30108e+08	1516856229	234805689	536520418	2431782160	3243567980	6.45122e+08	2793991590	9.11119e+08	1056292248	6.57986e+08	157758764
P46782	40S ribosomal protein S5 OS=Homo sapiens OX=9606 GN=RPS5 PE=1 SV=4	15	15	58	237	2.43703e+08	202637145	3.62753e+08	202913998	3.73591e+08	331100254	2.26287e+08	402133488	81130928	204135181	47183259	2.32163e+08	3.41352e+08	164839379	124619830	4.11613e+08	1.27539e+08	1.73777e+08	3.57724e+08	6.28073e+08	399077276	9.18534e+08	1.89364e+08	2069426493	1104106192	3.09626e+08	295296662	1287104581	2.27702e+08	5.22577e+08	7.62115e+07	2211052754	1.09605e+08	5.81738e+08	3.36423e+08	6.72606e+08	5.78238e+08	4.80992e+08	5.33704e+08	2.41241e+08	457617112	130025949
P51858	Hepatoma-derived growth factor OS=Homo sapiens OX=9606 GN=HDGF PE=1 SV=1	18	18	77	142	158806532	5.1264e+07	9.54322e+07	229725590	121583405	3.96498e+07	1.85571e+08	133081712	37759343	1.77407e+08	406337989	158996669	1.11172e+08	4.67914e+07	4.82062e+07	100218175	5.71105e+07	2.7045e+07	1.39906e+08	9.07354e+07	2.21344e+08	8.46605e+07	4.57764e+07	2035014349	1000344766	1.08677e+08	258228948	331454082	30600089	441311329	366956422	1724807591	162920214	411714389	1.23913e+08	5.59565e+08	2.58896e+08	1.9136e+08	3.74526e+08	3.49259e+06	3.91126e+08	122309296
Q9Y3F4	Serine-threonine kinase receptor-associated protein OS=Homo sapiens OX=9606 GN=STRAP PE=1 SV=1	15	15	57	86	6.72296e+07	1.076e+08	8.36951e+07	1.68884e+08	136445523	6.76549e+07	8.59421e+07	140545860	468665509	3.64267e+07	2.19722e+08	3.92083e+07	9.33327e+07	11751611	197565592	1.77726e+08	7.5528e+07	5.02442e+07	70692986	2.2321e+08	8.57735e+07	353588753	6.70065e+07	1063781358	3.38582e+08	1.423e+08	1.61945e+08	327624860	3285047	152246426	5.70087e+07	9.13425e+08	1.74866e+07	1.45201e+08	65090187	1.59395e+08	65021701	1.65291e+08	181722775	2.14902e+08	3.25375e+08	5.07233e+07
Q14974	Importin subunit beta-1 OS=Homo sapiens OX=9606 GN=KPNB1 PE=1 SV=2	20	20	27	195	2.39574e+08	1.26916e+08	1.13494e+08	6.49449e+07	1.2407e+08	7.28568e+07	93695258	32056117	6.93467e+07	4.52212e+07	1.02022e+07	6.46242e+07	1.37908e+08	1.98087e+07	26658224	4.93333e+08	108400314	9.39037e+07	2.31736e+08	1.82009e+08	1.64057e+08	334274101	3.37622e+07	1149073712	690634412	1.0973e+08	377320057	3.78173e+08	32444194	507326586	1.06104e+08	9.83441e+08	3.1487e+07	234612264	1.47591e+08	333444688	2.30318e+08	210229257	2.63123e+08	242243974	2.85798e+08	3.09456e+07
Q9UKM9	RNA-binding protein Raly OS=Homo sapiens OX=9606 GN=RALY PE=1 SV=1	15	15	62	157	2.0386e+08	1.90719e+08	2.29869e+08	593627847	19633473	206589383	2.06163e+08	3.26603e+08	2.62436e+08	2.66872e+08	9.00803e+07	195396979	2.12923e+08	91542369	5.03149e+08	381579117	199506963	7.20407e+07	2.94684e+08	537419841	4.6974e+08	427908320	19733583	1011117831	4.60616e+08	9.56359e+07	137783082	284476538	3.96786e+07	163528839	8.42652e+07	4.88537e+08	1.3239e+08	442514207	3.23089e+07	40209175	468698680	5.6349e+07	2.18756e+08	201162514	3.43821e+08	1.12023e+08
Q15067	Peroxisomal acyl-coenzyme A oxidase 1 OS=Homo sapiens OX=9606 GN=ACOX1 PE=1 SV=3	16	16	38	98	7.66798e+07	91455462	155299409	136717672	143399974	2.44681e+08	284190688	1.61197e+08	23555282	258035370	69394767	274470752	176382254	1.69741e+08	83149030	2.1726e+08	1.78083e+07	34307916	1.15817e+08	323661276	168783850	1.25784e+08	1.56304e+08	287492697	1.88598e+08	3.26328e+08	1.43221e+08	343803356	1.07643e+08	194377762	93065736	2.4756e+08	557566689	3.48969e+08	3.24602e+08	758898231	380750047	7.99985e+08	8.62034e+07	4.0172e+08	4.26775e+08	247232813
P46087	Probable 28S rRNA (cytosine(4447)-C(5))-methyltransferase OS=Homo sapiens OX=9606 GN=NOP2 PE=1 SV=2	24	24	34	90	5.20589e+07	5.82179e+07	1.06344e+08	5.18883e+07	3.13526e+07	48383096	1.93613e+08	3.16891e+07	41556832	2.13623e+08	65029695	102550066	77096929	32909208	20069588	82568862	39542634	33889758	64522222	6.8784e+07	1.62022e+08	2.80892e+08	4.65812e+07	247604091	336641405	25455105	22103638	170938809	5.7762e+07	6.89097e+07	63096331	3.06665e+08	206942396	207276739	27754236	105297577	2.22972e+08	6.69482e+07	7.96144e+07	107006250	2.31435e+08	53992284
P62241	40S ribosomal protein S8 OS=Homo sapiens OX=9606 GN=RPS8 PE=1 SV=2	16	16	61	340	22409697923	18569230884	4137471106	8594649961	62908010863	2.82993e+08	8661819686	7503008046	17720073477	7327465545	33020591006	5006371148	9363122615	5.71524e+07	16943189073	12672784807	5084319803	29310376695	5668877899	6824149318	5478251895	6694126213	7668198019	6670685621	9638405174	9605926456	21140127278	46020143751	2.31649e+08	27691920055	7164624119	18349253870	937722441	8536957038	10343879152	24015649675	4870102041	42205720913	11319479631	2962380740	9559046409	3111637710
P31937	3-hydroxyisobutyrate dehydrogenase, mitochondrial OS=Homo sapiens OX=9606 GN=HIBADH PE=1 SV=2	12	12	34	148	1.45278e+08	4.17369e+07	2.48489e+07	4.55668e+07	309294999	1.22088e+07	1.41558e+07	1.51658e+07	1.99232e+07	67766876		6.04768e+07	137929517	4993067	44235329	6.31396e+07	2.65543e+08	99235468	1.19046e+08	51183607	5070853	30533646	205984923	1429563656	9.23004e+08	6.39726e+07	2.30185e+08	201852802	2.59458e+07	402008410	434685350	1548575143	2.82332e+06	175758763	9.59271e+08	2183840136	1.04615e+08	651913708	3.76584e+08	36628011	3.99927e+08	8.51316e+07
P02748	Complement component C9 OS=Homo sapiens OX=9606 GN=C9 PE=1 SV=2	17	17	31	164	6.15805e+08	1.87236e+08	6.38056e+08	581779788	9.43523e+08	2.6375e+08	3.78499e+08	1.11045e+08	1813205556	1.84621e+08	7.43596e+07	3.573e+08	1033146504	49233367	4.25513e+08	2547667678	146203512	4.55269e+08	957429201	9.91252e+08	8.08661e+07	4.90377e+08	8.36847e+08	1240624416	647854834	1930221709	2051908963	361682644	2.96753e+08	2137501370	176087234	8.78319e+08	3.10183e+08	3.20925e+08	492449265	234873243	2487913797	6.48536e+08	664096541	7493016305	1318316120	3.90795e+08
P52566	Rho GDP-dissociation inhibitor 2 OS=Homo sapiens OX=9606 GN=ARHGDIB PE=1 SV=3	13	13	72	154	699942070	80027753	2.00727e+08	438891872	60514452	96037380	299781231	179711843	1.67436e+08	1.83142e+08	43441688	126698744	9.2646e+07	22500303	235658400	744054934	233072997	1.3605e+08	165145436	2.49267e+08	8.08708e+08	66867319	19457565	9.20047e+08	856834447	2.26731e+08	1266580432	186536896	1.13688e+08	2.04103e+08	3.80331e+08	3.84425e+08	1.80872e+08	143829968	7.97441e+07	268324762	142551165	135041953	327732240	576772621	760896442	3626751
O15355	Protein phosphatase 1G OS=Homo sapiens OX=9606 GN=PPM1G PE=1 SV=1	18	18	42	116	1582203554	4.22095e+08	5.66169e+08	4672929031	7.64017e+08	7.69302e+08	3.66456e+08	760269007	26514788702	2.77487e+08	7.46267e+08	2.80475e+08	736498430	1100918962	2504889039	5.98396e+08	1404115004	4.345e+08	9.66167e+08	5496490235	1169529941	3104212217	364605187	18761756442	2179602420	2073992832	3607832429	626784187	3.97136e+08	5673164624	1139503329	24447936462	1131261767	6.35524e+08	8.27377e+07	201809993	5.94066e+08	3.10514e+08	7.85117e+08	1319205030	6352640984	231295085
P23588	Eukaryotic translation initiation factor 4B OS=Homo sapiens OX=9606 GN=EIF4B PE=1 SV=2	20	20	36	136	4.41344e+07	1.50382e+08	7.62058e+07	17987008	3.78142e+08	1.66031e+07	2.12016e+07	4.49203e+07	55967814	3.41362e+07	4.04776e+08	2.74161e+07	4.80113e+07	1.3618e+07	6.71473e+06	1.95011e+07	4.53124e+07	4.14969e+07	3.1606e+07	2.46467e+07	2.17629e+07	3.48761e+07	8.83615e+07	4.61853e+08	1.64949e+08	1.11239e+07	2.51289e+07	9.58654e+08	6.87728e+07	2.92425e+07	1.21057e+07	2.04637e+08	2.22514e+07	1.12864e+08	6.47785e+07	1.25442e+08	4.87556e+07	9.07806e+07	6.17607e+07	1.26171e+07	5.68418e+07	1.26896e+08
Q16531	DNA damage-binding protein 1 OS=Homo sapiens OX=9606 GN=DDB1 PE=1 SV=1	23	23	26	105	8.74551e+07	4.20347e+07	1.35262e+08	4.44048e+07	118389851	8.5864e+07	9.10814e+07	5.59147e+07	34118877	1.59752e+08	3.19032e+07	4.59709e+07	8.7382e+07	1.39217e+07	1.18893e+07	1.57348e+08	6.33718e+07	7.86978e+07	1.26377e+08	1.0116e+08	1.34528e+08	5.78634e+07	5.71105e+07	4.37941e+08	3.11295e+08	1.08369e+08	9.02149e+07	196040093	4.65376e+06	1.59754e+08	7.19413e+07	5.5891e+08	1.44588e+08	8.97258e+07	9.89636e+07	172311520	210671982	1.81493e+08	178835590	3.02272e+07	2.50893e+08	2.93568e+07
Q14157	Ubiquitin-associated protein 2-like OS=Homo sapiens OX=9606 GN=UBAP2L PE=1 SV=2	16	16	26	66		9.55104e+06	3.61231e+06	3.29184e+06	1.37023e+07	13584132		3.32918e+07			14711212	5.47894e+06	10690760	12004603	24052645	7.47326e+06	4.33287e+07	2.0864e+06	13264198	34481763	22042302	2.55577e+07		251751890	7.05621e+07		1.05379e+07	34515510	7.11449e+06	2.92468e+07		2.0277e+08	2.37498e+06	6.61564e+07	899537	1.3624e+07	1.97131e+07	8041962	5.93955e+06	10101416	12329480	1.37419e+07
Q9UHB6	LIM domain and actin-binding protein 1 OS=Homo sapiens OX=9606 GN=LIMA1 PE=1 SV=1	22	22	35	73	5.13728e+07	3.1826e+07	3.48727e+07	4.22894e+06	6.58245e+07	3.44461e+07	2.8962e+07	4.74781e+07	54435688	6.95409e+07	2.46184e+07	9.62558e+07	8.61137e+07	4.01905e+07	33450071	1.43573e+08	3.93402e+07	3.23463e+07	1.04917e+08	45174648	3.96271e+07	1.14938e+08	3.86644e+07	3.19636e+08	678807261	5.17628e+07	3.79621e+07	8.86481e+07	5.93092e+07	2.40654e+08	1.73534e+07	1.66108e+08	6.05837e+07	9.60905e+07	1.53968e+07	4.47968e+07	4.20047e+07	4.01604e+07	100702706	156402156	41218619	8.77199e+07
Q9UNZ2	NSFL1 cofactor p47 OS=Homo sapiens OX=9606 GN=NSFL1C PE=1 SV=2	12	12	41	125	3.03137e+07	2.82773e+07	2.85938e+07	1.55407e+07	49655859	13277121	2.11822e+07	1.55676e+07	1.1236e+07	2.83943e+07		110719120	2.70935e+07		22377044	1.49188e+07	3.97822e+07	9.46059e+06	5.3812e+07		3.9148e+07	6778952	11359699	704398126	1.24121e+08	1.07682e+07	4.68484e+07	25586293	19156176	1.87147e+08	8.70786e+06	86235624	4.83227e+07	1.65551e+08	4.61833e+07	1.41739e+08	385813995	1.49709e+08	1.9066e+08	8.11834e+07	109664085	22700956
O43169	Cytochrome b5 type B OS=Homo sapiens OX=9606 GN=CYB5B PE=1 SV=3	9	9	75	121	1.76527e+08	1.17758e+08	157138688	4.83048e+08	8.91569e+07	90815432	252999921	5.75963e+08	303723307	244910175	5.96206e+08	259982966	2.38853e+08	1106063782	2832237243	225707478	6.98483e+08	111591431	3.74261e+08	5.81935e+08	209536470	8.20195e+07	2.38604e+07	304875438	2539213120	124317292	1.60914e+08	263256040	7.84699e+06	9.16194e+08	5.15544e+07	1399343336	3.11799e+08	362273506	1.79797e+08	338928976	1.73575e+08	1.24471e+08	2.16957e+08	1.10822e+08	2.63351e+08	1.97899e+08
Q86V81	THO complex subunit 4 OS=Homo sapiens OX=9606 GN=ALYREF PE=1 SV=3	7	7	39	117	4.832e+07	2.96476e+07	4.82054e+07	41213549	3.82883e+07	1.19565e+07	6.41904e+07	1.11961e+08	20237037	7.36687e+07	17186465	26804960	3.28934e+07	43320452	28510078	3.5551e+06	13038218	43020891	36848709	1.89247e+07	73658052	7.27532e+06	1.21308e+08	805095589	282112919	4.45939e+07	23997419	299237818	84513482	206124973	2.96044e+07	9.4746e+08	1.07748e+08	249634591	5.58413e+07	85764106	5.58371e+07	91062938	1.14035e+08	10846363	1.71927e+08	31020379
A5A3E0	POTE ankyrin domain family member F OS=Homo sapiens OX=9606 GN=POTEF PE=1 SV=2	11	2	9	879	36739175	16398874	65337620	17229230	3.39797e+07	5.1455e+07	35764128	5872072	41853297	13028283		4.04071e+07	53440466	10332100	61896304		13657330	2.39749e+07	94630084	47193916	44745682	79062879	6769581	7.66304e+06	2.16035e+07		5.44649e+06	77152458			24241973	12797144	4.55273e+07	8646049	5074730	10995533	40065856	23018671	2.38418e+07	7.54903e+07	27172396
P35527	Keratin, type I cytoskeletal 9 OS=Homo sapiens OX=9606 GN=KRT9 PE=1 SV=3	16	15	42	107	3.56383e+07	20433380	2.7272e+08	4.64492e+07	29369524	45088812	7.28205e+07	2.30476e+07	72666781	7.13236e+07	2.45941e+07	47770079	2.9617e+07	2.00043e+07	40427168	1.51109e+07	1.96132e+07	3.90403e+07	21385258	1.23299e+08	6.12252e+07	7.49017e+07	1.10997e+07	8.9036e+07	103519124	7.1307e+07	2.00546e+07	316355335	1.39902e+07	85782558	8.71412e+07	56555468	177990426	97800373	1.85517e+07	30248540	8.70373e+07	5.22484e+07	6.06176e+07	3.42349e+07	867954488	1.13011e+07
Q9Y2X3	Nucleolar protein 58 OS=Homo sapiens OX=9606 GN=NOP58 PE=1 SV=1	16	16	41	112	49919619	49165761	6.40168e+07	18994930	31472051	13261650	3.85451e+06	5.70105e+07	1.64507e+07	7.00204e+07	13552053	42037389	60835102		1.54665e+07	1.3855e+08	52490140	1.71823e+07	1.18549e+08	71709960	6.00518e+07	295285914	32420517	912887941	427638538	76295200	1.23855e+08	52509998	4.24791e+07	3.36178e+08	2.26342e+07	1227556167	3.4453e+06	1.34299e+08	4.30261e+07	1.69441e+08	136114278	2.16141e+07	3.06411e+08	60212544	2.01254e+08	8118462
Q8WX93	Palladin OS=Homo sapiens OX=9606 GN=PALLD PE=1 SV=3	23	23	21	93	286378657	1.87242e+07	6.54034e+07	3.69214e+07	44118385	3.28152e+07	6.04308e+07	57093595	4.64206e+08	7.61358e+07	9.98346e+07	70217055	1.3305e+08	1.30989e+07	109285744	5.76979e+07	102676296	7.51388e+07	1.37703e+08	2.47677e+08	6.80895e+07	56093334	84761759	925572512	4.6547e+08	133571789	1.91319e+08	3.67034e+08	1.00434e+08	4.75293e+08	5.25673e+07	2.32545e+08	1.34721e+08	167481216	1.6665e+07	4.251e+07	1.91824e+08	1.29024e+08	2.28126e+08	3.87585e+07	2.49906e+08	6.76918e+07
P18621	60S ribosomal protein L17 OS=Homo sapiens OX=9606 GN=RPL17 PE=1 SV=3	16	16	62	156	3.40174e+08	9.50614e+07	1.33377e+08	1.14812e+08	3.58599e+08	69537535	140461732	1.50043e+08	167141274	118659010	22743112	1.23624e+08	320580712	18560837	9.50412e+08	358522458	199356073	2.15936e+08	2.74778e+08	2.95677e+08	147248246	441312043	3.6356e+08	2465344640	1690419594	2.86447e+08	4.12839e+08	441929535	116766609	6.77832e+08	83709224	4204803315	6.7464e+07	337485083	3.4284e+08	1059537533	3.7097e+08	7.18968e+08	531870721	206498222	587233608	1.25815e+08
P11413	Glucose-6-phosphate 1-dehydrogenase OS=Homo sapiens OX=9606 GN=G6PD PE=1 SV=4	20	20	46	115	2.11573e+08	6.50673e+07	1.13962e+08	6.99527e+07	16090250	1.56626e+07	6.2969e+07	1.62322e+07	1.59544e+08	5.69529e+07	6.50023e+06	2.98583e+07	6.16036e+07		509956776	9.49776e+08	8.15827e+07	5.485e+07	8.41533e+07	187792829	1.36586e+08	1.69418e+08	2.49295e+07	166994789	3.85822e+08	23627661	362195743	63685543	93566218	122889919	9.67265e+07	3.95402e+08	26778995	4.53352e+07	2.47069e+07	3.80354e+07	1.14321e+08	33024666	1.73223e+08	1072249124	1.06695e+08	2.34589e+07
P17516	Aldo-keto reductase family 1 member C4 OS=Homo sapiens OX=9606 GN=AKR1C4 PE=1 SV=3	13	8	45	139	1.54316e+08	5.18706e+07	87998128	1.42009e+07	1084448487	1.68824e+07	42167257	2.73424e+07	354023045	4731948	126627134	73144161	173707427	104139358	245818056	623876336	9285874	1.12724e+08	98411832	8.15393e+08	137063047	711811072	3.49839e+08	485516717	147651797	2.72518e+08	4.73569e+08	690243307	10899445	1.17465e+08	6969752	345109866	58863446	201976479	6.5657e+08	2375893373	4.909e+08	1446865840	116540949	1415841682	2.08253e+08	7.87961e+07
Q14152	Eukaryotic translation initiation factor 3 subunit A OS=Homo sapiens OX=9606 GN=EIF3A PE=1 SV=1	25	25	18	136	8.32056e+07	5.44471e+07	76969411	11056256	1.09544e+08	4.65165e+07	3.85425e+07	2.92774e+07	3.2398e+07	1.55538e+08	14052123	3.18302e+07	133872593	19323380	11448736	2.9287e+08	63190757	4.77461e+07	8.91557e+07	78264462	119650856	2.40211e+08	5.44347e+07	463105659	2.92082e+08	5.17649e+07	1.51975e+08	1.30838e+08	1.03802e+07	124942526	1.59536e+07	638566909	1.87603e+07	1.06155e+08	7.41739e+07	1.76143e+08	165113522	1.48301e+08	199395893	2.70596e+08	140469063	1.0917e+08
P02749	Beta-2-glycoprotein 1 OS=Homo sapiens OX=9606 GN=APOH PE=1 SV=3	14	14	40	269	1069891757	3.35126e+08	561479058	9.53155e+08	300339223	140092368	2.51448e+08	364994813	2622392900	7.36767e+07	235319772	148058072	3.5399e+08	1.91495e+08	3047039049	2752343345	3.29486e+08	279663171	637705002	655875155	4.20057e+08	230811713	76859380	1176257299	1079845696	1604850152	1225842687	427921058	125211725	1619715837	396170414	2173245864	6.59344e+08	1.88523e+08	303468081	462101369	8.15547e+08	483999397	848826225	1347872815	1151952632	28095287
Q9Y230	RuvB-like 2 OS=Homo sapiens OX=9606 GN=RUVBL2 PE=1 SV=3	23	23	57	114	101403595	1327313870	5.96546e+08	5.78214e+07	1.20633e+08	20648676	6.35597e+07	168767690	32416805	1116629112	3.5807e+08	1107270158	9.46579e+08	20324331	153223276	1.9975e+08	8.51629e+08	413113006	1265934572	123346443	1.07689e+08	1524783163	5.50636e+07	855062633	354433652	8.86259e+07	1.5096e+08	1617511366	6.09479e+07	2.45124e+08	4.61098e+07	734455497	35419995	1103375746	89197281	7.44891e+07	2.10284e+08	9.01652e+07	2.23456e+08	1.81272e+08	1.88454e+08	4.53817e+08
P09104	Gamma-enolase OS=Homo sapiens OX=9606 GN=ENO2 PE=1 SV=3	19	14	48	295	1231676475	1013808911	7.43684e+08	1143114171	766586207	2.14737e+08	6.06525e+08	1117997786	1545757241	5.74573e+08	2.19e+08	624728161	8.08432e+08	29238104	969003485	1235942399	8.36215e+08	4.43278e+08	1311160762	1435455094	8.00277e+08	1514178499	900148247	3032900404	2859564431	1381900307	1281274098	1393320108	5.71189e+08	2632011060	676716210	5339312970	2.57976e+08	1508957850	1678352523	1588359191	1287139958	2517017123	2309551339	925791171	1665899975	298111422
P05198	Eukaryotic translation initiation factor 2 subunit 1 OS=Homo sapiens OX=9606 GN=EIF2S1 PE=1 SV=3	18	18	60	108	121479727	2.61679e+08	116046759	3.49037e+07	271293517	61696258	3.38427e+07	5.11806e+07	6.62606e+07	211862735	66729542	2.64003e+08	374674576	131498555	2.33451e+07	271296643	8.52461e+07	1.81235e+08	3.04679e+08	104890930	164818515	2.45972e+08	1.99121e+08	7.54814e+08	5.39264e+08	9.87831e+07	151437649	322944770	13756507	1.39585e+08	3.25229e+07	6.35058e+08	76088270	157992354	2.97999e+08	5.64159e+08	1.54019e+08	3.81506e+08	1.30587e+08	2.16647e+08	1.72651e+08	8.94277e+07
P16444	Dipeptidase 1 OS=Homo sapiens OX=9606 GN=DPEP1 PE=1 SV=3	13	13	35	128	5.20776e+08	1.12343e+08	2.53985e+08	63986038	2.43103e+08	8.95639e+07	108753457	9.76584e+07	3.70948e+07	61497773	1.9005e+08	7.78146e+07	1.22434e+08	3.985e+07	6.06607e+07	1.52811e+08	9.29076e+07	4.60388e+06	63897874	322009778	6.86471e+07	180540265	85862951	637541819	1.80234e+08	790789761	2.75336e+08	151162775	1.0256e+07	5.67697e+08	3.9869e+07	2193754156	2.46087e+08	1.46368e+08	150430862	249446105	715977288	1.43376e+08	6.02573e+08	82227433	1.49178e+08	3.63506e+07
P04899	Guanine nucleotide-binding protein G(i) subunit alpha-2 OS=Homo sapiens OX=9606 GN=GNAI2 PE=1 SV=3	16	11	51	185	2328460662	1669589875	6.0985e+08	1229957659	1580288436	3.22003e+07	4.54118e+08	5.43896e+08	5499277502	326582281	4.27237e+08	5.62424e+08	1563518596		3039528287	1427337256	2885062706	1246281821	1895169603	772147365	3.27124e+08	5.7896e+08	3.84381e+08	615429233	1142704302	5.8429e+08	8.87828e+08	533232095	1.31365e+08	5.06547e+08	1431828278	893292270	3.07569e+08	2.82824e+08	2.65399e+08	630936495	951788856	8.04027e+08	1022962392	2351307052	1023134502	2.19567e+08
Q14914	Prostaglandin reductase 1 OS=Homo sapiens OX=9606 GN=PTGR1 PE=1 SV=2	15	15	57	106	2.56803e+08	5.68614e+07	9.06207e+07	1.62035e+08	416321554	2.9812e+07	5.9366e+07	1.11104e+08	6.45621e+07	7.69743e+07	1.86401e+08	6.15519e+07	3.69414e+08	3.76475e+06	45340342	1.11945e+08	3.84852e+07	1.77619e+08	1.04543e+08	118238294	74534134	7.93724e+07	7.69654e+08	8.77493e+07	157466497	3.48338e+08	180641110	264763478	3387805	6.79808e+07	48693919	113585888	7.34437e+07	237677469	9.45189e+08	1113451528	178192453	2151678722	9.21566e+07	236064418	2.32777e+08	1.7541e+08
P48637	Glutathione synthetase OS=Homo sapiens OX=9606 GN=GSS PE=1 SV=1	23	23	50	174	221635760	2.82017e+08	2.72517e+08	242764520	3.50548e+08	1.84383e+08	2.19928e+08	2.81903e+08	75989559	3.75668e+08	42409247	2.75304e+08	2.62209e+08	1.01506e+08	27879913	3.6921e+08	1.8867e+08	1.10452e+08	372888564	8.07371e+07	190566014	3.96528e+08	2.45922e+08	757936117	8.53376e+08	369361483	2.60089e+08	443344299	1.35842e+07	3.38264e+08	1.01759e+08	1849494994	129865900	7.70601e+08	2.64178e+08	6.85899e+08	754600470	482780196	2.9804e+08	5.62966e+08	4.65903e+08	8.89355e+07
P0DOX8	Immunoglobulin lambda-1 light chain OS=Homo sapiens OX=9606 PE=1 SV=1	10	3	56	370	3236305841	3195583956	1322945850	4962041715	7.7564e+08	6.64343e+08	8.01331e+08	1018646381	12409899137	5.80866e+08	1.97849e+08	4.19336e+08	8.99562e+08	4.96208e+08	3599391143	5078491976	1981983105	8.02192e+08	3078726338	2550818568	9.03739e+08	6.76056e+08	2.03655e+08	3916641106	3244279502	6243660388	8717680608	5.39758e+08	2.03912e+08	4084444732	2641404632	5346599607	6.75088e+08	7.67823e+08	2.67165e+08	9.34012e+08	2314780117	3.87225e+08	1877588964	6673714468	1505940551	1.78059e+08
P61981	14-3-3 protein gamma OS=Homo sapiens OX=9606 GN=YWHAG PE=1 SV=2	22	14	74	306	3.87813e+08	2.91472e+08	257971765	3.85008e+08	3.33619e+08	2.31055e+07	3.19324e+08	336362804	223454134	206702987	9.91658e+07	234174274	2.55524e+08	1.01804e+07	2.24939e+08	4.3018e+08	244932542	1.5692e+08	5.21197e+08	5.75701e+08	4.57106e+08	2.56247e+08	1.57415e+08	972842773	1115767182	4.54504e+08	503179867	1299932398	363866204	602001616	2.13027e+08	1747311431	1.7424e+08	6.22986e+08	2.19216e+08	417824733	5.57442e+08	362598083	7.60857e+08	1.30726e+08	378053717	1.2452e+08
Q9Y446	Plakophilin-3 OS=Homo sapiens OX=9606 GN=PKP3 PE=1 SV=1	20	20	36	109	7.57397e+07	7.65695e+07	7.58531e+07	9.06696e+07	25640347	7.15995e+07	2.77986e+07	4.91591e+07	5.8207e+08	1.0757e+08	4.22039e+07	5.65896e+07	1.28602e+08	9489770	6.33232e+07	363856574	1.10719e+08	1.75579e+07	2.07295e+08	1.14649e+08	2.15962e+08	3.02736e+08	2.37219e+07	2015246131	652174262	114623414	1.8514e+08	134922349	1.00972e+08	471429698	9.70427e+07	1088903367	5.76095e+07	56503220	37039289	1.06431e+08	1.45994e+08	63858917	2.95839e+08	2.10266e+08	257035225	23374337
P37837	Transaldolase OS=Homo sapiens OX=9606 GN=TALDO1 PE=1 SV=2	22	22	52	304	8.03173e+08	456169995	4.37879e+08	320435629	587557757	1.14619e+08	4.74578e+08	3.5066e+08	399466998	5.71467e+08	9.85135e+07	3.94954e+08	5.6287e+08	53568362	5.12096e+08	1356383021	534694863	3.53758e+08	878088340	6.51196e+08	8.51979e+08	437596054	3.79837e+08	2459626477	2411494774	492979974	1187082534	6.96664e+08	1.77395e+08	1219671241	5.49139e+08	2387302808	1.67465e+08	5.74187e+08	598984129	847484714	902330161	6.19145e+08	1403476908	1196551096	1100799978	2.07998e+08
Q8N2S1	Latent-transforming growth factor beta-binding protein 4 OS=Homo sapiens OX=9606 GN=LTBP4 PE=1 SV=2	18	18	19	34	2.02827e+07		1156977	93445171	7.73024e+06			4.71832e+06	168759774	1.19118e+07		74318248	135239504		237522655	1.40307e+08	56716612	5402942	93932208	148293674	78436944	123628606	4.90585e+07	636781579	594961684	4.18146e+07	7.00752e+07	62791480	1.63312e+07	1.41501e+08	1.13545e+08	757346061	8.83424e+07	124613967	4.24463e+07	154285312	142032847	201308965	179393417	1.24531e+08	370135194	3.09508e+07
P22087	rRNA 2'-O-methyltransferase fibrillarin OS=Homo sapiens OX=9606 GN=FBL PE=1 SV=2	15	15	46	160	1.26313e+08	9.71027e+07	7.22761e+07	100458245	78626001	5.63269e+06	1.11574e+08	7.29573e+07	3.35474e+07	153455640	5.66367e+07	4.21081e+07	1.32964e+08	1.52286e+06	77441089	3.70805e+08	9.58309e+07	59378331	256354918	2.1719e+08	63000599	330516661	4.17956e+07	914787654	525734672	1.23231e+08	2.07253e+08	141629448	5.41951e+07	4.70392e+08	2.88346e+07	1288498328	4.39896e+07	1.78992e+08	1.00205e+08	2.24291e+08	2.21504e+08	1.87683e+08	373444606	135041018	3.51633e+08	40475359
A8K7I4	Calcium-activated chloride channel regulator 1 OS=Homo sapiens OX=9606 GN=CLCA1 PE=1 SV=3	23	23	32	41	4.63973e+06	1.92589e+07	27789680	1.75028e+07	5.07527e+07	7.52393e+06	3.92765e+07	2.6968e+07	12464100	5.13426e+07	11482737	37742553	18781934		2.44001e+08	9.36275e+07	14448874	3357359275	61640865	5.14105e+08	7.68905e+07	40000448	3.45669e+07	2.40129e+07	5.67523e+07	5.21016e+06	19847347	8.9939e+07	1.99317e+08	8.87052e+06	22896738	5.30494e+06	25376190	51859503	8.80845e+07	97834002	18504083	2.12549e+08	46087643	3.46184e+06	37656224	5.18933e+07
Q9Y678	Coatomer subunit gamma-1 OS=Homo sapiens OX=9606 GN=COPG1 PE=1 SV=1	19	18	27	161	3.04902e+08	478130491	1.29896e+08	3.79979e+07	453909772	127942426	6.64759e+07	48268553	136294192	111540261	252678015	168914320	411709513	62750068	38611562	368414645	5.32757e+08	2.2951e+08	4.19657e+08	1.27729e+08	1.11074e+08	4.42076e+08	170136082	547226627	8.67295e+08	143632686	404606665	145323074	7.37539e+07	3.99477e+08	8.50025e+07	5.9994e+08	56861844	1.80261e+08	1.69541e+08	454554988	1.9512e+08	3.61036e+08	377591584	2.49802e+08	3.24862e+08	9.27289e+07
P55884	Eukaryotic translation initiation factor 3 subunit B OS=Homo sapiens OX=9606 GN=EIF3B PE=1 SV=3	16	16	22	108	8.38569e+07	50133433	7.4264e+07	3.58341e+07	26863266	32595387	1.56225e+07	18834167	57191943	21227831	173978457	4.55342e+07	5.84469e+07	4.56022e+07	37774348	2.55772e+08	6.99595e+07	1.22885e+07	5.70799e+07	1.35194e+08	4.47202e+07	1.60864e+08	1.46395e+07	4.78273e+08	3.60769e+08	104673698	1.38496e+08	81381075	4.56748e+07	128853872	39128702	603998325	3.38807e+07	7.13269e+07	3.01467e+07	9.24178e+07	8.80685e+07	40072458	1.80595e+08	8.97415e+07	1.31697e+08	1.59361e+07
P13929	Beta-enolase OS=Homo sapiens OX=9606 GN=ENO3 PE=1 SV=5	16	10	44	325	1.32463e+07	25519955	3.77773e+06		240439097	5320315			3.75347e+07		8772914	2.65531e+06	9636155	35402992	18674938	2.46688e+07		4.30718e+07	1.12907e+07	20537260		4.13361e+07	2.24839e+08	71257384	47968387	26445066	4.3023e+07	93206065	8.47915e+06	21860146	7.37128e+06	116862442	10282322	48388784	1.11419e+08	587744728	5544443	391868169	20692898	1.87859e+07	5.78812e+07
Q04917	14-3-3 protein eta OS=Homo sapiens OX=9606 GN=YWHAH PE=1 SV=4	18	12	52	299	3.25161e+08	1.33395e+08	1.88593e+08	306726848	1.2107e+08	7.49148e+07	2.9449e+08	3.68971e+08	2.27277e+08	304600375	1.30803e+08	2.52491e+08	172582855	2.08472e+07	1.64835e+08	277792132	2.23161e+08	1.24812e+08	245839593	3.78898e+08	4.4314e+08	207518491	7.78121e+07	9.73325e+08	1022111097	226744785	4.80003e+08	930793139	3.30097e+08	6.10978e+08	1.50676e+08	9.82503e+08	2.28484e+08	4.60331e+08	1.49916e+08	3.04482e+08	2.07234e+08	1.13284e+08	312237452	1.05615e+08	477720005	1.78487e+08
Q8NC51	Plasminogen activator inhibitor 1 RNA-binding protein OS=Homo sapiens OX=9606 GN=SERBP1 PE=1 SV=2	16	16	44	169	5.64505e+07	9.13482e+06	6.05071e+07	4.91146e+07	56084559	3.81547e+07	7.71608e+07	4.3549e+07	3.51915e+08	5.61663e+07	17463007	2.97482e+07	3.5919e+07	1.48256e+07	1.5999e+07	1.697e+07	2.51273e+07	3.19699e+07	3.28137e+07	3.9611e+07	3.40645e+07	5.84787e+07	1.91845e+07	1149396059	316958012	4.48081e+07	8.40997e+07	51929024	1.55427e+08	2.3646e+08	6.75496e+07	875959251	4.47264e+07	84708009	3.72535e+07	1.02209e+08	8.93645e+07	2.87579e+07	168092782	4.71718e+06	1.08631e+08	4.05808e+07
P33991	DNA replication licensing factor MCM4 OS=Homo sapiens OX=9606 GN=MCM4 PE=1 SV=5	21	21	34	66	2.85068e+07	1.17599e+08	3.29147e+07	1.91594e+08	5.29842e+07	4.44738e+07	5.28664e+07	6.7345e+07	332763776	8.59344e+07	3.60986e+07	121901082	9.66137e+07	1.48623e+06	29774640	2.27004e+07	5.73991e+07	1.7944e+07	6.57396e+07	34853474	73542078	1.4489e+08	2.59776e+07	3.97121e+08	6.35229e+07	3.77537e+07	35144675	190871812	3.48678e+07	11673046	4.4166e+07	206656467	88759417	1.92971e+08	6.63515e+07		64259377	3.86795e+07	5.31989e+07	1.01529e+08	1.01762e+08	7.43168e+07
Q29RF7	Sister chromatid cohesion protein PDS5 homolog A OS=Homo sapiens OX=9606 GN=PDS5A PE=1 SV=1	14	14	17	32	1.35483e+07	9484997	12554096	44334581	52683880	11788447	2.1584e+07	14792861	5.42316e+06	20196342		28081484	32850364	8856352		11899225		56511955	9954457		11860020	1.89649e+07	1.87855e+07	1.05116e+08	20847392	2.68468e+07	12857257	11857791	6.54956e+06			6.17493e+07	40741591	1.68532e+07		1.07389e+07	7126143	42548204	2.03959e+06	1.90157e+07	46181482	29208278
Q16762	Thiosulfate sulfurtransferase OS=Homo sapiens OX=9606 GN=TST PE=1 SV=4	16	15	49	288	456083030	1.51681e+08	76936794	9.36061e+07	2815663331	3.1024e+07	1.26856e+07	354384814	173591782	1.72845e+08	32040836	107964756	6.39477e+08		50721331	4.309e+08	104338609	553527610	3.66741e+08	4.1636e+08	70431132	19363435	1072069566	1119009644	2350435706	3.25686e+08	2.37853e+08	2027479975	399312281	8.66494e+08	4869619	2458835233	61015875	785259179	2777047914	6565577013	4.19495e+08	3674902861	1177069579	205788616	1233839388	4.16109e+08
P0DOX6	Immunoglobulin mu heavy chain OS=Homo sapiens OX=9606 PE=1 SV=2	16	1	28	271
P80723	Brain acid soluble protein 1 OS=Homo sapiens OX=9606 GN=BASP1 PE=1 SV=2	13	13	77	207	4.0465e+08	9.81397e+07	1.13062e+08	160362553	3.40734e+07	1.30196e+08	8.90728e+07	1.14513e+08	7.60822e+07	8.20748e+07	3.98392e+07	8.80224e+07	8.26688e+07	78361342	1.94789e+08	2.5729e+08	4.36564e+08	8.67729e+07	182077155	156286397	559934337	5.97238e+06	28263634	169215608	3.58085e+08	1.10872e+08	2.81037e+08	4.35279e+07	2.04653e+07	4.20425e+08	2.75511e+08	124890894	1.28573e+08	41527077	5.69525e+07	1.15762e+08	1.46614e+08	2.15077e+08	1.26218e+08	1.40162e+08	322919207	14459632
P06454	Prothymosin alpha OS=Homo sapiens OX=9606 GN=PTMA PE=1 SV=2	9	9	42	402	8.73276e+08	7.24783e+08	1505501569	585489596	171465723	434371556	1055160843	2297734769	168787597	1854530406	1112570436	8.90348e+08	8.64645e+08	1.20034e+08	8.31955e+08	3.97386e+08	7.01319e+08	641891748	9.53209e+08	1808241251	1843191149	9.17352e+08	1.56674e+08	4102046451	1430598280	4.71571e+08	5.44879e+08	1206749422	5.75802e+08	7.42755e+08	8.12878e+08	3110770093	7.58791e+08	1859971819	2.55332e+08	3.95918e+08	1810006859	1.51246e+08	1711163957	4.10538e+07	1404828293	2.8522e+08
Q9BXP5	Serrate RNA effector molecule homolog OS=Homo sapiens OX=9606 GN=SRRT PE=1 SV=1	22	22	31	105	8.00652e+07	5.83402e+07	5.26048e+07	136343783	78027567	1.62328e+07	9.11899e+07	7.17946e+07	10656973	6.16649e+07	88489200	3.88768e+07	7.54232e+07	9.49685e+06	4.23498e+07	6.16304e+07	9.05971e+07	42804696	1.17733e+08	90269542	57127715	9.87386e+07	4.78972e+07	607604331	281575134	8.61595e+07	3.3612e+07	1.77019e+08	3.07424e+07	8.33222e+07	5.98626e+07	545501166	9.89518e+07	108139637	3.48531e+07	1.24562e+08	8.00842e+07	9.78759e+07	1.08305e+08	2.27614e+07	126309963	5.56651e+07
Q9UDY2	Tight junction protein ZO-2 OS=Homo sapiens OX=9606 GN=TJP2 PE=1 SV=2	24	24	26	95	44748255	4.27157e+06	5.5574e+07	171424535	160914146	4.91283e+07	54328951	42487271	38476694	7.89813e+07	3.0611e+07	2.6995e+07	5.65242e+07	2.39145e+07	3.89259e+07	286957037	5.48591e+07	9.76546e+06	6.60032e+07	172357272	2.95023e+07	1.01741e+08	5.64483e+07	4.45928e+08	6.02096e+08	2.07e+08	1.17155e+08	255702766	2.11999e+07	1.9773e+08	3.10011e+07	3.83813e+08	4.21456e+07	1.2023e+08	3.49124e+07	1.29029e+08	1.53216e+08	1.54785e+08	138912565	1.5794e+08	2.20405e+08	8.52619e+07
P38919	Eukaryotic initiation factor 4A-III OS=Homo sapiens OX=9606 GN=EIF4A3 PE=1 SV=4	19	17	45	186	180619357	2.20631e+08	9.86364e+07	4.98876e+07	2737852839	1.25541e+06	8.55043e+07	5.33321e+07	74122601	1.23268e+08	1.0817e+08	1.15138e+08	5.90823e+08	3.36495e+07	164542744	235023125	1.42303e+08	316832992	1.69344e+08	1.24064e+08	7.85887e+07	4.69055e+08	1872037642	584911138	2.23315e+08	8.67079e+07	1.07374e+08	1080635271	1.40614e+08	149413617	4.102e+07	379587430	5.60354e+07	267024973	6.79692e+07	146168660	2.56847e+08	2394550363	1.95387e+08	3.74825e+08	1.70003e+08	1.97272e+08
P45974	Ubiquitin carboxyl-terminal hydrolase 5 OS=Homo sapiens OX=9606 GN=USP5 PE=1 SV=2	19	19	26	127	1.91737e+08	7.71258e+07	1.61192e+08	1.13805e+08	1.65101e+08	59463408	7.99976e+07	8.01553e+07	214267511	5.07052e+07	4.43827e+06	5.11211e+07	9.49531e+07	3.2575e+06	8.3191e+07	359240579	1.00877e+08	9.50489e+07	1.1812e+08	178611852	1.05532e+08	1.34886e+08	7.95941e+07	272506438	497435655	104232080	207811822	99094406	28536321	1.49807e+08	8.61337e+07	670041852	56928976	184312560	2.07254e+08	5.59531e+08	1.43818e+08	2.81171e+08	1.43196e+08	239677849	256900350	4819352
P30740	Leukocyte elastase inhibitor OS=Homo sapiens OX=9606 GN=SERPINB1 PE=1 SV=1	15	14	44	130	94368183	6.02649e+06	95755067	6.1706e+07	42341914	2.42039e+07	1.39522e+08	5.51084e+07	266488727	94863984	2.10664e+06	1.16247e+07	1.13758e+07		254444928	1444271510	1.86082e+07	9.32247e+07	2.7648e+08	248626962	117991089	135624765	9.9291e+06	1181023120	1010537225	2.85177e+08	2.7318e+08	66875522	5.09363e+06	1.97649e+08	7.66012e+07	962568242	86543010	3.91155e+07	138330152	4.62214e+06	138154942	8.07245e+07	1.3245e+08	241757899	3.09232e+08	10446310
Q16543	Hsp90 co-chaperone Cdc37 OS=Homo sapiens OX=9606 GN=CDC37 PE=1 SV=1	15	15	36	95	2.07725e+08	3.87423e+07	2.46741e+08	637434593	7.13864e+07	1.97625e+08	6.57067e+08	1.90013e+08	73274305	1.87223e+08	26461847	1.11427e+08	8.94234e+07	1.92768e+08	92639695	4.63425e+07	79226009	5.05347e+07	7.56365e+07	8.6547e+07	4.29062e+08	1.03334e+08	5.87278e+07	562970578	467532662	2.51469e+08	464710044	335226088	2.06046e+07	1.68106e+08	5.30766e+08	806321257	4.21223e+08	3.42236e+08	6.00461e+07	1.69763e+08	1.98612e+08	79926140	89364794	5.14018e+06	4.21035e+08	7.70317e+07
Q12904	Aminoacyl tRNA synthase complex-interacting multifunctional protein 1 OS=Homo sapiens OX=9606 GN=AIMP1 PE=1 SV=2	13	13	58	103	109567073	4.54048e+07	1.46443e+07		2.61538e+07	11606850	1.16753e+07	10634670	77322294	2.70848e+07	16804021	2.20111e+07	3.85983e+07	11233361	46032902	2.13219e+08	2.17327e+07	3.81954e+07	5.19901e+07	50322444	5.35851e+07	7.33923e+07	2.02032e+07	3.39534e+08	382764973	57303968	9.59134e+07	127111125	9.92385e+07	102662127	31812876	751087732	2.32927e+07	6.99812e+07	5.24602e+07	106684982	9.00338e+07	6.37554e+07	1.45401e+08	6.8534e+07	60023930	1.74979e+07
P28332	Alcohol dehydrogenase 6 OS=Homo sapiens OX=9606 GN=ADH6 PE=1 SV=3	18	16	51	107	2.35537e+08	46350051	4.97362e+07	47529061	825640982	15366644	39303284	55649928	895048142	11530878	8141206	3.45532e+07	340959912	2.32529e+07	1.46745e+07	51861651	2.98907e+07	235721034	29119160	120973593	5.14213e+07	4.2283e+07	981606933	253125186	118821368	175039199	9.63292e+07	4.02496e+08	1.13479e+07	83585086	19295291	177751416	114857352	213445794	1174855614	3295482916	1.28863e+08	2277964280	1.27732e+08	91720120	359741095	1.66023e+08
Q8WVV4	Protein POF1B OS=Homo sapiens OX=9606 GN=POF1B PE=1 SV=3	19	19	43	102	9.97363e+06	6.49376e+07	1.54168e+08	13102037	31152062	7.32935e+06	3.07788e+06	2.38573e+07	45000606	9.61197e+07	22969817	2.46483e+07	7.50572e+07	3.2692e+07	4.11426e+07	2.77598e+08	1.23834e+07	2.54704e+06	2.72181e+08	1.23976e+08	45404559	187891613	3.0458e+07	1214394226	9.00536e+08	8.08559e+07	9.76963e+07	112137921	7.6285e+07	587248055		1127825644	1.98685e+07	79720556	1.80607e+07	33676468	2.24053e+08	48360211	416994800	9.32625e+07	45366134	1.89036e+07
Q9BSJ8	Extended synaptotagmin-1 OS=Homo sapiens OX=9606 GN=ESYT1 PE=1 SV=1	19	19	25	128	3.32257e+07	49623325	5.04287e+07	4.93898e+07	9.34671e+07	2.66773e+07	1.33272e+08	1.49453e+07	3.60808e+07	52229350	22784733	1.78079e+07	4.70977e+07	2.30512e+07	20305338	1.90433e+08	7.70132e+07	33614442	63443784	114331179	6.65415e+07	146872235	2.245e+07	563573881	563880770	1.1476e+08	2.54573e+08	2.05877e+08	6.80615e+07	1.75421e+08	5.63125e+07	3.55266e+08	1.03226e+08	1.12748e+08	70112771	1.34551e+08	56051954	61455678	175656822	1.04452e+08	196353119	1.23982e+07
P11509	Cytochrome P450 2A6 OS=Homo sapiens OX=9606 GN=CYP2A6 PE=1 SV=4	23	23	44	86	3.06961e+07	1.33271e+07	8.88649e+06	38156676	9.83103e+08	1.19463e+07	9.75611e+06	8.88569e+07	1.49644e+08	6.17197e+07	4.70747e+07	37583251	119673158	1.50233e+07	6.39004e+07	4.63919e+07	1.47769e+08	3.01776e+08	50035937	2.81692e+07	52255113	143904226	8.86183e+08	2.75068e+07	14301638	1.19063e+08	1.26919e+08	597862771	5.75788e+06	89332284	2.42687e+07	1.08546e+08	2.2617e+07	198453457	1695453117	6.78386e+08	22585773	1203142671	1.47018e+07	3.56137e+07	1.22924e+08	9.63802e+07
P18859	ATP synthase-coupling factor 6, mitochondrial OS=Homo sapiens OX=9606 GN=ATP5PF PE=1 SV=1	8	8	51	114	1.21149e+08	8747715	30776123	26644012	2.24612e+08	18452956	30130170	8.75568e+07	69055559	5.73427e+07	2.69574e+07	2.33586e+07	7.51005e+07	5.20802e+06	137266686	15193263	49385861	65776343	4.02912e+07	5.31669e+07	34373995	49812210	1.22426e+08	437318096	676611081	3.85614e+07	8.31096e+07	189262452		132099361	4.57e+07	1635404705	56546265	138237361	354790815	7.56943e+08	80681761	270490051	123295666	5866994	220409182	5.40751e+07
P21397	Amine oxidase [flavin-containing] A OS=Homo sapiens OX=9606 GN=MAOA PE=1 SV=1	18	14	40	113	256341466	1.63602e+08	5.73885e+07	1.04113e+08	5.25086e+08	21530646	2.10049e+07	1.43434e+08	3.20305e+07	1.98064e+08	1.81785e+07	9.50921e+07	4.81404e+08	119543278	4.8507e+08	39334247	1.73489e+08	1.32793e+08	54395464	2.24302e+08	9.24056e+07	1.71007e+08	3.38798e+08	115737915	296035316	9.61527e+07	79229730	1024621293	2.79013e+07	3.07039e+08	11725153	1144141790	13221114	4.84516e+08	6.00816e+08	1303573896	188336760	847871800	3.39753e+08	3.33647e+07	2.89643e+08	6.2403e+07
O60832	H/ACA ribonucleoprotein complex subunit DKC1 OS=Homo sapiens OX=9606 GN=DKC1 PE=1 SV=3	18	18	37	133	104935197	111206294	8.54032e+07	1.0225e+08	1.36658e+08	2.44145e+07	1.12306e+08	158110114	77785108	2.1017e+08	5.30106e+07	1.17466e+08	1.00598e+08	4.10027e+07	130606199	8.72548e+07	6.19741e+07	1.62367e+08	209004828	1.57753e+08	1.47228e+08	268254848	5.03141e+07	6.55352e+08	3.73314e+08	85474005	4.60114e+07	215383178	1.25071e+08	2.7238e+08	1.51808e+08	9.36843e+08	1.1706e+08	2.61549e+08	3.43121e+07	82342044	2.43837e+08	1.06967e+08	261386167	1.19547e+08	2.48999e+08	5.26945e+07
P61586	Transforming protein RhoA OS=Homo sapiens OX=9606 GN=RHOA PE=1 SV=1	14	7	55	254	6.94376e+08	8.09705e+07	1.9139e+08	2.41291e+08	6.40287e+07	182177119	3.28113e+08	112155704	1.94607e+08	284339087	2.35728e+08	282436583	2.99991e+08	119024701	245564277	1389784106	3.95838e+08	1.70873e+08	5.56819e+08	366390115	348468149	3.56347e+08	8.45693e+07	1714406890	1184896256	3.69994e+08	9.48533e+08	139464523	1.87553e+08	1171562469	339433539	1664421061	3.04798e+08	210499631	2.25249e+08	4.75784e+08	854059054	4.40738e+08	4.79349e+08	1255127813	8.80528e+08	5.30552e+07
Q99424	Peroxisomal acyl-coenzyme A oxidase 2 OS=Homo sapiens OX=9606 GN=ACOX2 PE=1 SV=1	19	19	36	69	5.00967e+07			3.88212e+06	403337737	5786797				48991896			59457757		10267118	2.98453e+07	4076886	78750844	4.18268e+06	11512294	32237353	6514688	1.85109e+08	65738121	17074527	1.11067e+07	69834679	167256941	4340927	30749717	30211490	55453665	8.47324e+06	56727071	3.68508e+08	1167525873	8.17424e+06	861427567	1.10153e+07	14686446	163346203	39506235
P25205	DNA replication licensing factor MCM3 OS=Homo sapiens OX=9606 GN=MCM3 PE=1 SV=3	23	23	36	77	2.2578e+06	4.56445e+07	4.40021e+07	1.03331e+07	4.57731e+06	3.34342e+07	26782637	1.36865e+07	1.9294e+07	1.85827e+07	3134635	1.93119e+07	1.75668e+07	1.96562e+07	2424034	1.64474e+07	3.14616e+07	2.53591e+07	1.88086e+07	136333089	14485900	194361944	1.45415e+07	360094363	6.67383e+07	3.54174e+07	2.22293e+06	1.10638e+08	1.63108e+07	6.04184e+07		2.13925e+08	1.43059e+07	3.04341e+07	1.41252e+07	2.13162e+07	57655898	22833214	1.18086e+08	4.0589e+07	1.80055e+07	36454171
Q9BXN1	Asporin OS=Homo sapiens OX=9606 GN=ASPN PE=1 SV=2	19	19	45	176	602843006	7.56247e+07	54311737	512124817	1.7012e+07	3.27465e+07	7.40996e+07	315100577	633013273	11126689	6960124	7.90395e+06	4.24182e+07	8.26477e+07	815121598	157102666	5.54847e+08	2.79444e+07	3.59091e+08	6.00213e+08	15110675	4.65973e+07	3.26758e+07	1595397495	893517241	7.84931e+08	2.89757e+08	164072894	2.14397e+08	2926782496	596132823	2.05108e+08	2.32765e+08	73149984	12415229	29051368	248682105	6.45894e+07	157938404	4.15358e+08	1283662138	62607765
Q06520	Bile salt sulfotransferase OS=Homo sapiens OX=9606 GN=SULT2A1 PE=1 SV=3	12	12	45	109	1.90359e+08	68363150	20622244	1.21991e+08	1806313999	195936536	1.4809e+07	6.93156e+07	2.63757e+08	2.32826e+07	13701021		3.26224e+08	16760069	54135221	1.66063e+07	9933649	4.26804e+08	26014325	56037887	5151186		8.40429e+08	132284664	8522105	1.08691e+08	187389637	670692648	1.1709e+07	34747140	8575894	58860024	3566815	209700380	3473166408	3812873157	6.15306e+07	3442478838	74971412	8.83404e+07	155543523	1.82894e+08
Q06323	Proteasome activator complex subunit 1 OS=Homo sapiens OX=9606 GN=PSME1 PE=1 SV=1	17	17	60	279	9.86195e+08	2.56247e+08	3.67891e+08	4.74148e+08	4.25669e+08	2.99175e+08	3.8642e+08	4.67294e+08	227627661	3.26018e+08	1.44945e+08	2.51141e+08	2.93171e+08	72803796	477759565	9.73133e+08	3.56429e+08	2.99935e+08	254645700	919907254	8.98589e+08	344975193	3.19016e+08	1440210455	2606126438	4.33991e+08	9.5046e+08	1305197412	6.58953e+07	603392983	3.9061e+08	2754906162	259424351	886230578	6.7617e+08	1755801266	4.98425e+08	1368220782	7.40068e+08	630300559	1259265120	1.76283e+08
P35914	Hydroxymethylglutaryl-CoA lyase, mitochondrial OS=Homo sapiens OX=9606 GN=HMGCL PE=1 SV=2	15	15	47	114	2.88901e+08	1.32623e+07	9396624	219781309	429590907	58682996	1.20167e+08	108432186	1.1495e+07	88682392	176322864	9.29377e+07	192349833		2.03676e+08	7.84361e+07	1.35474e+07	250934246	76820573	3.17428e+08	243238246	8.04932e+07	4.73908e+08	177229692	1.4723e+08	3.4756e+07	102845004	2.09767e+08		5.20379e+07	145815188	154802569	2.70197e+08	1.55085e+08	6.3933e+08	1213627829	1.54195e+08	1293358835	1.98382e+08	213931618	3.79387e+08	1.4752e+08
Q99459	Cell division cycle 5-like protein OS=Homo sapiens OX=9606 GN=CDC5L PE=1 SV=2	22	22	39	71	65129134	2.79706e+07	3.93472e+07	2.97762e+07	41861711	3.35252e+07	5.50492e+06	1.17858e+07	30883519	7.17982e+07	3.43944e+07	6.3725e+07	5.51763e+07	3.65244e+07	141982335	8.36246e+07	49932749	3.09927e+07	7.12866e+07	9.53431e+07	9.38431e+07	1.21322e+08	2.27462e+07	4.94329e+08	188964372	1.39807e+06	6.12922e+07	3.33479e+07	1.36839e+07	5.77131e+07	3.03496e+06	4.12985e+08	4.19757e+06	9.182e+07	5.80229e+07	4.00539e+07	5.78359e+07	6.96815e+07	85445165	21329913	7.601e+07	33199222
P0DP25	Calmodulin-3 OS=Homo sapiens OX=9606 GN=CALM3 PE=1 SV=1	11	11	62	269	1706423108	1.11127e+08	2.94489e+08	403480775	2.76414e+08	8.80547e+08	7.68735e+08	4.74586e+08	138303495	9.65863e+08	3.46233e+08	5.10772e+08	6.81747e+08	5.35845e+08	9.63261e+08	1926762000	6.92791e+08	7.14565e+08	1049534341	1047055306	1298154409	3.90194e+08	6.84909e+08	1028204353	8.71396e+08	318795759	4.91263e+08	708511514	23006276	5.92135e+08	1192775084	1369210923	5.90716e+08	6.38459e+08	4.29938e+08	1031096287	1090451090	1942185691	4.80182e+08	3.04056e+08	1340523792	2.3199e+08
P42330	Aldo-keto reductase family 1 member C3 OS=Homo sapiens OX=9606 GN=AKR1C3 PE=1 SV=4	15	5	49	214	37814881	3.32895e+06	8542516		134829281	36641423		12572775	51085070		4.91291e+06	1.36528e+07	2.03599e+07	3218142	30109799	79587453	11727001	2.05986e+07	18168864	14033455	9566885	41848652	9.48785e+07	3.43579e+08	692101974	31654257	5.63688e+07	119617428		17445150	4664394	1205210016		84052185	521895697	692126114	56475855	297151686	3.88881e+07	98557016	3.66267e+07	22115550
P78347	General transcription factor II-I OS=Homo sapiens OX=9606 GN=GTF2I PE=1 SV=2	23	23	30	69	4.31352e+07	42493471	18287619	7.9577e+06	29477979	3.98963e+06	2.554e+06	2.44441e+07	11284621	1.31938e+08	4.4065e+06	5.51643e+07	1.17423e+08		59511579	1.49148e+08	24407159	26047383	5.88769e+07	171069185	2.99793e+07	1.39088e+08	4.29844e+07	365877040	1.70344e+08	28256369	2.84253e+07	83186353	59405441	29401561	8839326	452589359	225675547	115092891	3.05674e+07	9.75229e+07	9.18914e+07	94470241	1.90625e+08	80227279	1.84387e+07	6.19476e+07
O95202	Mitochondrial proton/calcium exchanger protein OS=Homo sapiens OX=9606 GN=LETM1 PE=1 SV=1	18	18	30	86	5.61941e+07	35870365	4.71803e+07	4580357	9.89485e+06	4.22137e+07	3.56233e+07	4.14955e+07		25932425	2.65239e+06	4.29507e+07	7.36015e+07	1.53484e+07	1.15928e+07	131408732	3.37381e+07	1.69445e+07	1.60589e+08	9.10531e+07	80093586	9.07741e+07	4.71161e+07	296103185	4.61556e+08	75166339	1.30204e+08	1.07333e+08	2.92418e+07	2.24349e+08	1.11e+07	1601715041	1.65845e+07	38780345	1.07478e+08	138068859	112203642	126086061	1.85722e+08	74527534	106984814	32310361
Q9H4A4	Aminopeptidase B OS=Homo sapiens OX=9606 GN=RNPEP PE=1 SV=2	21	21	46	128	227741557	78787518	163119619	1.41597e+08	1.08008e+08	124946415	1.95911e+08	139539794	315422480	1.40403e+08	382414690	5.26562e+07	1.81832e+08		51674082	7.47812e+08	95141366	6.38974e+07	1.79193e+08	9.37605e+07	1.25369e+08	177452080	7.17704e+07	737237527	7.10694e+08	2.52492e+08	5.7375e+08	447566585	9.07571e+07	3.24439e+08	9.57785e+07	949221765	8.35061e+07	245031226	1.75115e+08	379938844	2.5177e+08	397130150	172202467	6.89601e+08	304502667	57817145
Q8NE62	Choline dehydrogenase, mitochondrial OS=Homo sapiens OX=9606 GN=CHDH PE=1 SV=2	17	17	43	102	34414654	4.69505e+07	2.98408e+07	29753156	116228447		59332051	5.11256e+07	3.63915e+07	9.79393e+07	33908208	4.93025e+07	5.92656e+07	4316861	118451481	1.14369e+07	21084202	1.79741e+07	2.9097e+07	2.62977e+07	23163334	3.39509e+07	9.09861e+07	584294910	1.37161e+08	72608330	3.9174e+07	182978533	3.90588e+07	1.43256e+08	1.9608e+07	9.64419e+08	2.74335e+07	1.31028e+08	82995410	2.82926e+08	1.02705e+08	1.60196e+08	2.66267e+08	6.55309e+07	1.53568e+08	3.92536e+07
Q15691	Microtubule-associated protein RP/EB family member 1 OS=Homo sapiens OX=9606 GN=MAPRE1 PE=1 SV=3	10	10	57	148	140678791	1.46865e+08	1.84901e+08	77604504	27640800	1.72438e+07	1.21446e+08	1.18162e+08	1.57954e+07	1.0257e+08	1.12193e+08	95548247	7.45784e+07		51111067	7.36448e+07	9.16287e+07	29819899	1.84834e+08	5.84063e+07	1.37453e+08	180014398	7005831	863442441	585153150	3.94373e+07	1.5701e+08	75390649	4.24844e+07	1.99688e+08	61979801	272580764	7.4693e+07	2.11845e+08	14055954	5.63143e+07	1.72e+08	5.24136e+07	141495629	7.01351e+07	2.04871e+08
P39023	60S ribosomal protein L3 OS=Homo sapiens OX=9606 GN=RPL3 PE=1 SV=2	19	19	40	230	3.32175e+08	8.75772e+07	2.78685e+08	1.97007e+08	9.64139e+07	101941432	253983164	2.73419e+08	2.74194e+08	279958393	195624965	2.25138e+08	2.72131e+08	12244121	6.93918e+08	4.96736e+08	3.52513e+08	1.89813e+08	3.18387e+08	3.78904e+08	2.81698e+08	5.42151e+08	1.48576e+08	2978734148	1242507724	4.65569e+08	538981391	2.33478e+08	1.52388e+08	1112208966	262412750	2531087553	522208882	5.22356e+08	2.87319e+08	6.32331e+08	6.79098e+08	3.84759e+08	5.98342e+08	407848008	6.24859e+08	5.14211e+07
[truncated: 4,607 more rows]

## Sheet: 3 UKE Raw Data
Accession	Description	# Peptides	# Unique Peptides	Coverage [%]	# PSMs	M01	M02	M03	M04	M05	M06	M07	M08	M09	M10	M11	M12	M13	M14	M15	M16	M17	M18	M19	M20	M21	M22	M23	M24	M25	M26	M27	M28	M29	M30	M31	M32	M33	M34	M35	M36	M37	M38	M39	M40	M41	M42	M43	M44
[truncated: 5,646 more rows]
[truncated: 6 more columns]

## Sheet: 4 Sydney Raw Data
Accession	Description	# Peptides	# Unique Peptides	S24	S25	S26	S27	S28	S29	S30	S31	S32	S33	S34	S35	S36	S37	S38	S39	S40	S02	S03	S04	S05	S13	S21	S23	S42	S43	S45	S46	S48	S49	S50	S51	S52	S53	S54	S56	S57	S58	S60	S01	S06	S07	S08	S09	S10	S11
[truncated: 9,306 more rows]
[truncated: 14 more columns]

[truncated: 5 more sheets: 5 Total Cohort Abundances, 6 # Identified Proteins Cohorts, 7 GSEA Terms, 8 IPA Terms, 9 Glycoproteins in Gr2]
